# Supplementary material for: 2-(Di­phenyl­methyl­idene)-2,3-di­hydro-1H-inden-1-one
Source: Acta Crystallogr Sect E Struct Rep Online. 2013 Jul 24;69(Pt 8):o1306–7. doi: 10.1107/S1600536813018990 (PMC3793795; doi:10.1107/S1600536813018990)
Supplement: Supplementary file 1 [file e-69-o1306-sup1.cif]

##############################################################################
#                                                                            #
# This CIF contains the data in a paper accepted for publication in          #
# Acta Crystallographica Section E. It conforms to the requirements of       #
# Notes for Authors for Acta Crystallographica Section E, and has been       #
# peer reviewed under the auspices of the IUCr Commission on Journals.       #
#                                                                            #
# Full details of the Crystallographic Information File format               #
# are given in the paper "The Crystallographic Information File (CIF):       #
# a New Standard Archive File for Crystallography" by S. R. Hall, F. H.      #
# Allen and I. D. Brown [Acta Cryst. (1991), A47, 655-685].                  #
#                                                                            #
# The current version of the core CIF dictionary is obtainable from          #
# ftp://ftp.iucr.org/pub/cif_core.dic.                                       #
#                                                                            #
# Software is freely available for graphical display of the structure(s)     #
# in this CIF. For information consult the CIF software page                 #
# http://www.iucr.org/resources/cif/software.                                #
#                                                                            #
# This file may be used for bona fide research purposes within the           #
# scientific community so long as proper attribution is given to the journal # 
# article from which it was obtained.                                        #
#                                                                            #
##############################################################################
data_I
_audit_creation_method     SHELXL-97
_chemical_name_systematic
;
2-(Diphenylmethylidene)-2,3-dihydro-1<i>H</i>-inden-1-one
;
_chemical_name_common     ?
_chemical_formula_moiety     'C22 H16 O1'
_chemical_formula_sum     'C22 H16 O1'
_chemical_formula_iupac     'C22 H16 O1'
_chemical_formula_weight     296.35
_chemical_melting_point     ?
_symmetry_cell_setting     monoclinic
_symmetry_space_group_name_H-M     'P 21/c'
_symmetry_space_group_name_Hall     '-P 2ybc'
loop_
    _symmetry_equiv_pos_as_xyz
    'x, y, z'
    '-x, y+1/2, -z+1/2'
    '-x, -y, -z'
    'x, -y-1/2, z-1/2'
_cell_length_a     9.1634(18)
_cell_length_b     17.570(3)
_cell_length_c     10.717(4)
_cell_angle_alpha     90.00
_cell_angle_beta     117.89(2)
_cell_angle_gamma     90.00
_cell_volume     1525.0(7)
_cell_formula_units_Z     4
_cell_measurement_reflns_used     5979
_cell_measurement_theta_min     2.44
_cell_measurement_theta_max     31.1076
_cell_measurement_temperature     150(2)
_cell_special_details     ?
_exptl_crystal_description     prism
_exptl_crystal_colour     colourless
_exptl_crystal_size_max     0.50
_exptl_crystal_size_mid     0.20
_exptl_crystal_size_min     0.20
_exptl_crystal_density_diffrn     1.291
_exptl_crystal_density_meas     ?
_exptl_crystal_density_method     'not measured'
_exptl_crystal_F_000     624
_exptl_absorpt_coefficient_mu     0.078
_exptl_absorpt_correction_type     multi-scan
_exptl_absorpt_process_details     '(CrystalClear; Rigaku, 2006)'
_exptl_absorpt_correction_T_min     0.7629
_exptl_absorpt_correction_T_max     1.0000
_exptl_special_details     ?
_diffrn_ambient_temperature     150(2)
_diffrn_radiation_type     MoK\a
_diffrn_radiation_wavelength     0.71073
_diffrn_radiation_source     'fine-focus sealed tube'
_diffrn_radiation_monochromator     graphite
_diffrn_measurement_device_type     'Rigaku Saturn 724'
_diffrn_measurement_method     '\w and \f scans'
_diffrn_detector_area_resol_mean     ?
_diffrn_reflns_number     11746
_diffrn_reflns_av_R_equivalents     0.0576
_diffrn_reflns_av_sigmaI/netI     0.0445
_diffrn_reflns_theta_min     2.44
_diffrn_reflns_theta_max     24.99
_diffrn_reflns_theta_full     24.99
_diffrn_measured_fraction_theta_max     0.996
_diffrn_measured_fraction_theta_full     0.996
_diffrn_reflns_limit_h_min     -10
_diffrn_reflns_limit_h_max     10
_diffrn_reflns_limit_k_min     -20
_diffrn_reflns_limit_k_max     13
_diffrn_reflns_limit_l_min     -11
_diffrn_reflns_limit_l_max     12
_diffrn_standards_number     4590
_diffrn_standards_interval_count     120
_diffrn_standards_interval_time     ?
_diffrn_standards_decay_%     0
_refine_special_details
;
Refinement of <i>F</i>^2^ against ALL reflections. The weighted <i>R</i>-factor
<i>wR</i> and goodness of fit <i>S</i> are based on <i>F</i>^2^, conventional
<i>R</i>-factors <i>R</i> are based on <i>F</i>, with <i>F</i> set to zero for
negative <i>F</i>^2^. The threshold expression of <i>F</i>^2^ >
\s(<i>F</i>^2^) is used only for calculating <i>R</i>-factors(gt) <i>etc</i>.
and is not relevant to the choice of reflections for refinement.
<i>R</i>-factors based on <i>F</i>^2^ are statistically about twice as large
as those based on <i>F</i>, and <i>R</i>- factors based on ALL data will be
even larger.
;
_reflns_number_total     2680
_reflns_number_gt     2587
_reflns_threshold_expression     I>2\s(I)
_refine_ls_structure_factor_coef     Fsqd
_refine_ls_matrix_type     full
_refine_ls_R_factor_all     0.0734
_refine_ls_R_factor_gt     0.0701
_refine_ls_wR_factor_gt     0.1437
_refine_ls_wR_factor_ref     0.1452
_refine_ls_goodness_of_fit_ref     1.254
_refine_ls_restrained_S_all     1.254
_refine_ls_number_reflns     2680
_refine_ls_number_parameters     209
_refine_ls_number_restraints     0
_refine_ls_hydrogen_treatment     constr
_refine_ls_weighting_scheme     calc
_refine_ls_weighting_details
              'w=1/[\s^2^(Fo^2^)+(0.0358P)^2^+1.5166P] where P=(Fo^2^+2Fc^2^)/3'
_atom_sites_solution_hydrogens     geom
_atom_sites_solution_primary     direct
_atom_sites_solution_secondary     difmap
_refine_ls_shift/su_max     0.000
_refine_ls_shift/su_mean     0.000
_refine_diff_density_max     0.185
_refine_diff_density_min     -0.235
_refine_ls_extinction_method     none
_refine_ls_extinction_coef     ?
_refine_ls_abs_structure_Flack     ?
loop_
    _atom_type_symbol
    _atom_type_description
    _atom_type_scat_dispersion_real
    _atom_type_scat_dispersion_imag
    _atom_type_scat_source
    'C' 'C' 0.0033 0.0016
                         'International Tables Vol C Tables 4.2.6.8 and 6.1.1.4'
    'H' 'H' 0.0000 0.0000
                         'International Tables Vol C Tables 4.2.6.8 and 6.1.1.4'
    'O' 'O' 0.0106 0.0060
                         'International Tables Vol C Tables 4.2.6.8 and 6.1.1.4'
_computing_data_collection     'CrystalClear (Rigaku, 2006)'
_computing_cell_refinement     'CrystalClear (Rigaku, 2006)'
_computing_data_reduction     'CrystalClear (Rigaku, 2006)'
_computing_structure_solution     'SHELXS97 (Sheldrick, 2008)'
_computing_structure_refinement     'SHELXL97 (Sheldrick, 2008)'
_computing_molecular_graphics
;
ORTEP-3 for Windows
(Farrugia, 2012) and Mercury (Macrae <i>et al.</i>, 2006)
;
_computing_publication_material
           'SHELXL97 (Sheldrick, 2008) and Mercury (Macrae <i>et al.</i>, 2006)'
loop_
    _atom_site_type_symbol
    _atom_site_label
    _atom_site_fract_x
    _atom_site_fract_y
    _atom_site_fract_z
    _atom_site_U_iso_or_equiv
    _atom_site_adp_type
    _atom_site_calc_flag
    _atom_site_refinement_flags
    _atom_site_occupancy
    _atom_site_symmetry_multiplicity
    _atom_site_disorder_assembly
    _atom_site_disorder_group
    O O1 0.3991(2) 0.62562(11) 0.58262(19) 0.0266(4) Uani d . 1 1 . .
    C C1 0.2609(3) 0.69082(14) 0.1518(3) 0.0216(6) Uani d . 1 1 . .
    H H1 0.1860 0.7305 0.1127 0.026 Uiso calc R 1 1 . .
    C C2 0.3856(3) 0.68115(15) 0.1133(3) 0.0241(6) Uani d . 1 1 . .
    H H2 0.3944 0.7148 0.0502 0.029 Uiso calc R 1 1 . .
    C C3 0.4960(3) 0.62161(15) 0.1689(3) 0.0256(6) Uani d . 1 1 . .
    H H3 0.5790 0.6151 0.1431 0.031 Uiso calc R 1 1 . .
    C C4 0.4829(3) 0.57117(16) 0.2640(3) 0.0253(6) Uani d . 1 1 . .
    H H4 0.5567 0.5309 0.3009 0.030 Uiso calc R 1 1 . .
    C C5 0.3595(3) 0.58118(15) 0.3035(3) 0.0230(6) Uani d . 1 1 . .
    H H5 0.3517 0.5475 0.3671 0.028 Uiso calc R 1 1 . .
    C C6 0.2469(3) 0.64149(14) 0.2488(3) 0.0200(5) Uani d . 1 1 . .
    C C7 0.1051(3) 0.65032(13) 0.2802(3) 0.0192(5) Uani d . 1 1 . .
    C C8 -0.0542(3) 0.67304(14) 0.1560(3) 0.0195(5) Uani d . 1 1 . .
    C C9 -0.1456(3) 0.73524(15) 0.1641(3) 0.0244(6) Uani d . 1 1 . .
    H H9 -0.1056 0.7638 0.2466 0.029 Uiso calc R 1 1 . .
    C C10 -0.2959(3) 0.75445(16) 0.0491(3) 0.0306(7) Uani d . 1 1 . .
    H H10 -0.3562 0.7956 0.0551 0.037 Uiso calc R 1 1 . .
    C C11 -0.3559(3) 0.71206(17) -0.0747(3) 0.0329(7) Uani d . 1 1 . .
    H H11 -0.4570 0.7245 -0.1510 0.040 Uiso calc R 1 1 . .
    C C12 -0.2652(3) 0.65121(17) -0.0848(3) 0.0304(7) Uani d . 1 1 . .
    H H12 -0.3054 0.6230 -0.1677 0.036 Uiso calc R 1 1 . .
    C C13 -0.1145(3) 0.63269(16) 0.0291(3) 0.0255(6) Uani d . 1 1 . .
    H H13 -0.0528 0.5928 0.0209 0.031 Uiso calc R 1 1 . .
    C C14 0.1063(3) 0.63406(14) 0.4049(3) 0.0195(5) Uani d . 1 1 . .
    C C15 -0.0506(3) 0.62441(15) 0.4193(3) 0.0227(6) Uani d . 1 1 . .
    H H15A -0.1067 0.6728 0.4076 0.027 Uiso calc R 1 1 . .
    H H15B -0.1256 0.5888 0.3498 0.027 Uiso calc R 1 1 . .
    C C16 0.0094(3) 0.59403(14) 0.5668(3) 0.0208(6) Uani d . 1 1 . .
    C C17 -0.0825(3) 0.56906(14) 0.6321(3) 0.0239(6) Uani d . 1 1 . .
    H H17 -0.1972 0.5682 0.5831 0.029 Uiso calc R 1 1 . .
    C C18 0.0010(3) 0.54542(15) 0.7717(3) 0.0268(6) Uani d . 1 1 . .
    H H18 -0.0591 0.5273 0.8153 0.032 Uiso calc R 1 1 . .
    C C19 0.1738(4) 0.54814(15) 0.8486(3) 0.0278(6) Uani d . 1 1 . .
    H H19 0.2266 0.5335 0.9429 0.033 Uiso calc R 1 1 . .
    C C20 0.2664(3) 0.57288(14) 0.7835(3) 0.0250(6) Uani d . 1 1 . .
    H H20 0.3810 0.5750 0.8332 0.030 Uiso calc R 1 1 . .
    C C21 0.1817(3) 0.59445(14) 0.6412(3) 0.0209(6) Uani d . 1 1 . .
    C C22 0.2509(3) 0.61871(14) 0.5466(3) 0.0206(6) Uani d . 1 1 . .
loop_
    _atom_site_aniso_label
    _atom_site_aniso_U_11
    _atom_site_aniso_U_22
    _atom_site_aniso_U_33
    _atom_site_aniso_U_12
    _atom_site_aniso_U_13
    _atom_site_aniso_U_23
    O1 0.0225(10) 0.0323(11) 0.0230(10) -0.0011(8) 0.0091(8) 0.0002(8)
    C1 0.0214(13) 0.0210(13) 0.0214(14) -0.0001(10) 0.0091(11) -0.0005(10)
    C2 0.0263(14) 0.0235(14) 0.0240(15) -0.0064(11) 0.0130(12) -0.0018(11)
    C3 0.0200(13) 0.0327(15) 0.0256(15) -0.0035(11) 0.0119(12) -0.0076(12)
    C4 0.0204(13) 0.0296(14) 0.0231(15) 0.0028(11) 0.0079(12) -0.0016(11)
    C5 0.0236(13) 0.0230(13) 0.0213(14) 0.0013(10) 0.0095(12) 0.0026(10)
    C6 0.0197(12) 0.0198(12) 0.0184(13) -0.0034(10) 0.0072(11) -0.0041(10)
    C7 0.0197(13) 0.0159(12) 0.0209(14) -0.0008(10) 0.0087(11) -0.0019(10)
    C8 0.0191(13) 0.0194(12) 0.0206(14) -0.0003(10) 0.0099(11) 0.0045(10)
    C9 0.0246(13) 0.0233(13) 0.0289(15) 0.0012(11) 0.0155(12) 0.0057(11)
    C10 0.0228(14) 0.0286(15) 0.0444(19) 0.0074(12) 0.0191(14) 0.0168(13)
    C11 0.0203(13) 0.0411(17) 0.0319(17) 0.0016(12) 0.0077(13) 0.0205(14)
    C12 0.0267(15) 0.0394(17) 0.0192(15) -0.0054(12) 0.0059(12) 0.0053(12)
    C13 0.0236(14) 0.0301(14) 0.0220(15) 0.0011(11) 0.0101(12) 0.0041(11)
    C14 0.0211(13) 0.0175(12) 0.0201(14) -0.0005(10) 0.0099(11) -0.0005(10)
    C15 0.0221(13) 0.0251(13) 0.0220(14) 0.0017(11) 0.0112(11) 0.0021(11)
    C16 0.0280(14) 0.0149(12) 0.0205(14) -0.0005(10) 0.0122(12) -0.0030(10)
    C17 0.0266(14) 0.0209(13) 0.0276(15) -0.0029(11) 0.0156(12) -0.0037(11)
    C18 0.0378(16) 0.0229(13) 0.0257(15) -0.0037(12) 0.0197(13) -0.0021(11)
    C19 0.0378(16) 0.0260(14) 0.0188(14) -0.0049(12) 0.0125(13) -0.0010(11)
    C20 0.0280(14) 0.0224(13) 0.0219(14) -0.0072(11) 0.0094(12) -0.0052(11)
    C21 0.0269(14) 0.0158(12) 0.0219(14) -0.0021(10) 0.0130(12) -0.0033(10)
    C22 0.0233(14) 0.0168(12) 0.0229(14) -0.0011(10) 0.0119(12) -0.0029(10)
_geom_special_details
;
All e.s.d.'s (except the e.s.d. in the dihedral angle between two l.s. planes)
are estimated using the full covariance matrix. The cell e.s.d.'s are taken
into account individually in the estimation of e.s.d.'s in distances, angles
and torsion angles; correlations between e.s.d.'s in cell parameters are only
used when they are defined by crystal symmetry. An approximate (isotropic)
treatment of cell e.s.d.'s is used for estimating e.s.d.'s involving l.s.
planes.
;
loop_
    _geom_bond_atom_site_label_1
    _geom_bond_atom_site_label_2
    _geom_bond_site_symmetry_2
    _geom_bond_distance
    _geom_bond_publ_flag
    O1 C22 . 1.231(3) ?
    C1 C2 . 1.395(3) ?
    C1 C6 . 1.405(3) ?
    C1 H1 . 0.9300 ?
    C2 C3 . 1.382(4) ?
    C2 H2 . 0.9300 ?
    C3 C4 . 1.397(4) ?
    C3 H3 . 0.9300 ?
    C4 C5 . 1.392(4) ?
    C4 H4 . 0.9300 ?
    C5 C6 . 1.402(4) ?
    C5 H5 . 0.9300 ?
    C6 C7 . 1.495(3) ?
    C7 C14 . 1.362(4) ?
    C7 C8 . 1.498(3) ?
    C8 C13 . 1.398(4) ?
    C8 C9 . 1.404(4) ?
    C9 C10 . 1.394(4) ?
    C9 H9 . 0.9300 ?
    C10 C11 . 1.391(4) ?
    C10 H10 . 0.9300 ?
    C11 C12 . 1.389(4) ?
    C11 H11 . 0.9300 ?
    C12 C13 . 1.388(4) ?
    C12 H12 . 0.9300 ?
    C13 H13 . 0.9300 ?
    C14 C22 . 1.501(4) ?
    C14 C15 . 1.525(3) ?
    C15 C16 . 1.508(3) ?
    C15 H15A . 0.9700 ?
    C15 H15B . 0.9700 ?
    C16 C17 . 1.393(4) ?
    C16 C21 . 1.397(4) ?
    C17 C18 . 1.388(4) ?
    C17 H17 . 0.9300 ?
    C18 C19 . 1.403(4) ?
    C18 H18 . 0.9300 ?
    C19 C20 . 1.396(4) ?
    C19 H19 . 0.9300 ?
    C20 C21 . 1.402(4) ?
    C20 H20 . 0.9300 ?
    C21 C22 . 1.488(3) ?
loop_
    _geom_angle_atom_site_label_1
    _geom_angle_atom_site_label_2
    _geom_angle_atom_site_label_3
    _geom_angle_site_symmetry_1
    _geom_angle_site_symmetry_3
    _geom_angle
    _geom_angle_publ_flag
    C2 C1 C6 . . 121.0(2) ?
    C2 C1 H1 . . 119.5 ?
    C6 C1 H1 . . 119.5 ?
    C3 C2 C1 . . 120.0(2) ?
    C3 C2 H2 . . 120.0 ?
    C1 C2 H2 . . 120.0 ?
    C2 C3 C4 . . 120.0(2) ?
    C2 C3 H3 . . 120.0 ?
    C4 C3 H3 . . 120.0 ?
    C5 C4 C3 . . 120.1(2) ?
    C5 C4 H4 . . 120.0 ?
    C3 C4 H4 . . 120.0 ?
    C4 C5 C6 . . 120.8(2) ?
    C4 C5 H5 . . 119.6 ?
    C6 C5 H5 . . 119.6 ?
    C5 C6 C1 . . 118.1(2) ?
    C5 C6 C7 . . 122.1(2) ?
    C1 C6 C7 . . 119.5(2) ?
    C14 C7 C6 . . 126.2(2) ?
    C14 C7 C8 . . 119.0(2) ?
    C6 C7 C8 . . 114.6(2) ?
    C13 C8 C9 . . 118.6(2) ?
    C13 C8 C7 . . 120.4(2) ?
    C9 C8 C7 . . 121.0(2) ?
    C10 C9 C8 . . 120.4(3) ?
    C10 C9 H9 . . 119.8 ?
    C8 C9 H9 . . 119.8 ?
    C11 C10 C9 . . 120.0(3) ?
    C11 C10 H10 . . 120.0 ?
    C9 C10 H10 . . 120.0 ?
    C12 C11 C10 . . 120.2(3) ?
    C12 C11 H11 . . 119.9 ?
    C10 C11 H11 . . 119.9 ?
    C13 C12 C11 . . 119.8(3) ?
    C13 C12 H12 . . 120.1 ?
    C11 C12 H12 . . 120.1 ?
    C12 C13 C8 . . 121.0(3) ?
    C12 C13 H13 . . 119.5 ?
    C8 C13 H13 . . 119.5 ?
    C7 C14 C22 . . 128.9(2) ?
    C7 C14 C15 . . 123.2(2) ?
    C22 C14 C15 . . 107.8(2) ?
    C16 C15 C14 . . 104.3(2) ?
    C16 C15 H15A . . 110.9 ?
    C14 C15 H15A . . 110.9 ?
    C16 C15 H15B . . 110.9 ?
    C14 C15 H15B . . 110.9 ?
    H15A C15 H15B . . 108.9 ?
    C17 C16 C21 . . 120.1(2) ?
    C17 C16 C15 . . 128.9(2) ?
    C21 C16 C15 . . 110.9(2) ?
    C18 C17 C16 . . 118.6(2) ?
    C18 C17 H17 . . 120.7 ?
    C16 C17 H17 . . 120.7 ?
    C17 C18 C19 . . 121.6(2) ?
    C17 C18 H18 . . 119.2 ?
    C19 C18 H18 . . 119.2 ?
    C20 C19 C18 . . 120.0(3) ?
    C20 C19 H19 . . 120.0 ?
    C18 C19 H19 . . 120.0 ?
    C19 C20 C21 . . 118.1(2) ?
    C19 C20 H20 . . 120.9 ?
    C21 C20 H20 . . 120.9 ?
    C16 C21 C20 . . 121.5(2) ?
    C16 C21 C22 . . 109.9(2) ?
    C20 C21 C22 . . 128.6(2) ?
    O1 C22 C21 . . 125.0(2) ?
    O1 C22 C14 . . 128.5(2) ?
    C21 C22 C14 . . 106.5(2) ?
loop_
    _geom_torsion_atom_site_label_1
    _geom_torsion_atom_site_label_2
    _geom_torsion_atom_site_label_3
    _geom_torsion_atom_site_label_4
    _geom_torsion_site_symmetry_1
    _geom_torsion_site_symmetry_2
    _geom_torsion_site_symmetry_3
    _geom_torsion_site_symmetry_4
    _geom_torsion
    _geom_torsion_publ_flag
    C6 C1 C2 C3 . . . . 1.1(4) ?
    C1 C2 C3 C4 . . . . -0.1(4) ?
    C2 C3 C4 C5 . . . . -0.5(4) ?
    C3 C4 C5 C6 . . . . 0.2(4) ?
    C4 C5 C6 C1 . . . . 0.7(4) ?
    C4 C5 C6 C7 . . . . 175.1(2) ?
    C2 C1 C6 C5 . . . . -1.4(4) ?
    C2 C1 C6 C7 . . . . -175.9(2) ?
    C5 C6 C7 C14 . . . . 36.5(4) ?
    C1 C6 C7 C14 . . . . -149.2(3) ?
    C5 C6 C7 C8 . . . . -138.0(2) ?
    C1 C6 C7 C8 . . . . 36.2(3) ?
    C14 C7 C8 C13 . . . . -123.9(3) ?
    C6 C7 C8 C13 . . . . 51.1(3) ?
    C14 C7 C8 C9 . . . . 56.4(3) ?
    C6 C7 C8 C9 . . . . -128.6(2) ?
    C13 C8 C9 C10 . . . . 2.1(4) ?
    C7 C8 C9 C10 . . . . -178.2(2) ?
    C8 C9 C10 C11 . . . . -0.2(4) ?
    C9 C10 C11 C12 . . . . -0.9(4) ?
    C10 C11 C12 C13 . . . . 0.1(4) ?
    C11 C12 C13 C8 . . . . 1.9(4) ?
    C9 C8 C13 C12 . . . . -2.9(4) ?
    C7 C8 C13 C12 . . . . 177.3(2) ?
    C6 C7 C14 C22 . . . . 13.2(4) ?
    C8 C7 C14 C22 . . . . -172.5(2) ?
    C6 C7 C14 C15 . . . . -163.5(2) ?
    C8 C7 C14 C15 . . . . 10.9(4) ?
    C7 C14 C15 C16 . . . . 170.5(2) ?
    C22 C14 C15 C16 . . . . -6.8(3) ?
    C14 C15 C16 C17 . . . . -174.2(2) ?
    C14 C15 C16 C21 . . . . 7.2(3) ?
    C21 C16 C17 C18 . . . . 0.5(4) ?
    C15 C16 C17 C18 . . . . -178.1(2) ?
    C16 C17 C18 C19 . . . . 1.8(4) ?
    C17 C18 C19 C20 . . . . -2.0(4) ?
    C18 C19 C20 C21 . . . . 0.0(4) ?
    C17 C16 C21 C20 . . . . -2.5(4) ?
    C15 C16 C21 C20 . . . . 176.3(2) ?
    C17 C16 C21 C22 . . . . 176.4(2) ?
    C15 C16 C21 C22 . . . . -4.8(3) ?
    C19 C20 C21 C16 . . . . 2.2(4) ?
    C19 C20 C21 C22 . . . . -176.5(2) ?
    C16 C21 C22 O1 . . . . 178.9(2) ?
    C20 C21 C22 O1 . . . . -2.2(4) ?
    C16 C21 C22 C14 . . . . 0.2(3) ?
    C20 C21 C22 C14 . . . . 179.1(2) ?
    C7 C14 C22 O1 . . . . 8.6(4) ?
    C15 C14 C22 O1 . . . . -174.4(2) ?
    C7 C14 C22 C21 . . . . -172.8(2) ?
    C15 C14 C22 C21 . . . . 4.2(3) ?
loop_
    _geom_hbond_atom_site_label_D
    _geom_hbond_atom_site_label_H
    _geom_hbond_atom_site_label_A
    _geom_hbond_site_symmetry_A
    _geom_hbond_distance_DH
    _geom_hbond_distance_HA
    _geom_hbond_distance_DA
    _geom_hbond_angle_DHA
    C1 H1 Cg1 4_575 0.93 2.91 3.763(3) 153
    C11 H11 Cg2 4_475 0.93 2.99 3.712(3) 136
    C15 H15B Cg4 3_566 0.97 2.92 3.640(3) 132
data_New_Global_Publ_Block
_journal_date_recd_electronic     2013-06-10
_journal_date_accepted     2013-07-09
_journal_name_full     'Acta Crystallographica, Section E'
_journal_year     2013
_journal_volume     69
_journal_issue      8
_journal_page_first     o1306
_journal_page_last     o1307
_journal_paper_category     QO
_journal_paper_doi     10.1107/S1600536813018990
_journal_coeditor_code     GG2117
_publ_contact_author_name     'Sheridan, Helen'
_publ_contact_author_address
;
Drug Discovery Group,
School of Pharmacy and Pharmaceutical Sciences,
Trinity College Dublin,
Dublin 2,
Ireland
;
_publ_contact_author_email     'hsheridn@tcd.ie'
_publ_contact_author_fax     '00353-01-8962810'
_publ_contact_author_phone     '00353-01-8962828'
_publ_section_title
;
2-(Diphenylmethylidene)-2,3-dihydro-1<i>H</i>-inden-1-one
;
_publ_section_title_footnote     .
loop_
    _publ_author_name
    _publ_author_footnote
    _publ_author_address
    'Zhang, Tao' .
;
Drug Discovery Group,
School of Pharmacy and Pharmaceutical Sciences,
Trinity College Dublin,
Dublin 2,
Ireland
;
    'Bandero, Vilmar' .
;
Drug Discovery Group,
School of Pharmacy and Pharmaceutical Sciences,
Trinity College Dublin,
Dublin 2,
Ireland
;
    'McCabe, Tom' .
;
School of Chemistry,
Trinity College Dublin,
Dublin 2,
Ireland
;
    'Frankish, Neil' .
;
Drug Discovery Group,
School of Pharmacy and Pharmaceutical Sciences,
Trinity College Dublin,
Dublin 2,
Ireland
;
    'Sheridan, Helen' .
;
Drug Discovery Group,
School of Pharmacy and Pharmaceutical Sciences,
Trinity College Dublin,
Dublin 2,
Ireland
;
_publ_section_synopsis     .
