# Supplementary material for: 2-(Di­phenyl­methyl­idene)-2,3-di­hydro-1H-inden-1-one
Source: Acta Crystallogr Sect E Struct Rep Online. 2013 Jul 24;69(Pt 8):o1306–7. doi: 10.1107/S1600536813018990 (PMC3793795; doi:10.1107/S1600536813018990)
Supplement: Supplementary file 2 [file e-69-o1306-Isup2.hkl]

# 
# h,k,l, Fc-squared, Fo-squared, sigma(Fo-squared) and status flag 
# 
data_I
_shelx_title ' shelxl in P2(1)/n           New: P21/c' 
_shelx_refln_list_code          4 
_shelx_F_calc_maximum      157.32 
_exptl_crystal_F_000       624.00 
_reflns_d_resolution_high  0.8412 
 
loop_ 
 _symmetry_equiv_pos_as_xyz 
 'x, y, z' 
 '-x, y+1/2, -z+1/2' 
 '-x, -y, -z' 
 'x, -y-1/2, z-1/2' 
 
_cell_length_a     9.1634 
_cell_length_b    17.5700 
_cell_length_c    10.7170 
_cell_angle_alpha  90.000 
_cell_angle_beta  117.890 
_cell_angle_gamma  90.000 
 
_shelx_F_squared_multiplier     1.000 
 
loop_ 
 _refln_index_h 
 _refln_index_k 
 _refln_index_l 
 _refln_F_squared_calc 
 _refln_F_squared_meas 
 _refln_F_squared_sigma 
 _refln_observed_status 
   2   0   0       39.35       30.95      2.25 o 
   3   0   0      293.97      289.76      7.10 o 
   4   0   0        3.44       11.59      3.37 o 
   5   0   0      188.70      182.15     11.61 o 
   6   0   0      288.88      267.35     21.47 o 
   7   0   0       17.47       23.86      5.45 o 
   8   0   0     1247.59     1333.44     94.11 o 
   9   0   0      312.77      291.09     28.01 o 
   1   1   0      882.89      742.97     10.12 o 
   2   1   0     1410.00     1291.63      5.88 o 
   3   1   0      433.65      404.98      4.30 o 
   4   1   0     1913.95     2001.33    167.51 o 
   5   1   0       64.71       67.84      4.59 o 
   6   1   0       69.25       80.45      6.62 o 
   7   1   0      716.11      773.64     21.67 o 
   8   1   0       12.21       20.71      2.65 o 
   9   1   0       12.34       10.98      2.50 o 
   1   2   0      640.92      563.44      3.01 o 
   2   2   0     2007.88     1838.59     11.43 o 
   3   2   0      220.96      218.52      3.06 o 
   4   2   0      719.77      782.97     11.72 o 
   5   2   0      293.64      374.67     19.22 o 
   6   2   0      194.50      205.64     11.91 o 
   7   2   0       26.99       25.67      3.41 o 
   8   2   0       10.46       20.60      4.94 o 
   9   2   0       17.83       14.53      2.78 o 
   1   3   0    13978.79    12479.57    121.95 o 
   2   3   0     1332.36     1178.52      6.18 o 
   3   3   0      218.25      199.16      5.97 o 
   4   3   0      437.00      494.81      6.81 o 
   5   3   0      346.44      333.80      6.16 o 
   6   3   0       10.32       12.82      2.05 o 
   7   3   0        6.83       10.55      2.03 o 
   8   3   0       22.76       16.82      2.25 o 
   9   3   0      154.96      126.86     16.87 o 
   0   4   0    24750.38    22657.79    856.19 o 
   1   4   0      551.98      507.35      7.22 o 
   2   4   0      638.01      613.51      7.83 o 
   3   4   0       84.33       88.10      3.31 o 
   4   4   0       90.49       97.58      4.10 o 
   5   4   0       57.76       53.31      3.02 o 
   6   4   0     1100.76     1130.80     28.93 o 
   7   4   0      155.25      130.54     12.66 o 
   8   4   0      463.78      450.21     46.43 o 
   9   4   0        9.52        9.67      2.10 o 
   1   5   0      769.78      718.75      4.23 o 
   2   5   0       19.23       10.81      1.07 o 
   3   5   0      418.45      412.02      7.71 o 
   4   5   0        0.96        6.70      2.14 o 
   5   5   0       34.76       17.59      2.43 o 
   6   5   0      129.06      123.27      9.92 o 
   7   5   0      723.99      780.00     20.84 o 
   8   5   0       23.46       22.54      2.94 o 
   9   5   0       41.05       31.38      6.04 o 
   0   6   0     3047.85     2829.49     40.11 o 
   1   6   0       50.17       47.07      1.79 o 
   2   6   0        2.09        6.03      1.29 o 
   3   6   0       41.21       51.87      4.23 o 
   4   6   0       45.15       68.25      3.77 o 
   5   6   0       10.81       19.96      2.24 o 
   6   6   0     1157.87     1162.73     24.47 o 
   7   6   0       12.87        8.70      2.80 o 
   8   6   0        8.62       14.79      2.52 o 
   9   6   0        6.55       15.65      5.79 o 
   1   7   0      152.33      152.17     11.08 o 
   2   7   0       56.87       44.67      4.79 o 
   3   7   0       16.51       17.32      3.67 o 
   4   7   0       17.64       15.60      1.86 o 
   5   7   0      156.80      130.13     16.05 o 
   6   7   0      236.26      177.59     26.39 o 
   7   7   0        0.13       11.16      2.27 o 
   8   7   0       23.19       24.89      4.36 o 
   9   7   0        1.14        8.08      2.86 o 
   0   8   0      275.94      273.36     12.76 o 
   1   8   0       16.42       19.86      3.49 o 
   2   8   0       18.00       18.06      3.59 o 
   3   8   0      376.88      414.83      7.85 o 
   4   8   0       57.51       45.95      5.48 o 
   5   8   0      209.83      204.12     14.37 o 
   6   8   0      124.29      121.42      9.22 o 
   7   8   0      115.10      119.33      6.42 o 
   8   8   0       27.56       23.59      5.12 o 
   1   9   0      480.63      456.14     13.62 o 
   2   9   0      274.25      289.86     12.23 o 
   3   9   0      393.99      381.71     15.09 o 
   4   9   0       19.50       15.32      4.27 o 
   5   9   0        0.47        4.23      1.09 o 
   6   9   0       38.21       38.03      4.89 o 
   7   9   0      142.65      156.65      8.19 o 
   8   9   0      208.81      170.87     23.43 o 
   0  10   0      895.15      871.62     22.61 o 
   1  10   0      691.91      813.44     48.72 o 
   2  10   0       35.75       49.92      4.44 o 
   3  10   0      182.70      204.66      8.91 o 
   4  10   0        6.55       16.05      4.68 o 
   5  10   0      521.41      512.93     12.89 o 
   6  10   0      108.66       91.59      6.91 o 
   7  10   0      113.67      116.21      8.39 o 
   8  10   0        0.12        5.21      1.59 o 
   1  11   0      166.67      177.74     13.82 o 
   2  11   0       50.13       44.13      3.15 o 
   3  11   0      111.90      108.88      7.78 o 
   4  11   0        2.43        5.32      2.50 o 
   5  11   0      118.33      129.02      9.36 o 
   6  11   0       10.33       24.77      5.33 o 
   7  11   0       26.82       23.78      4.95 o 
   8  11   0      151.07      150.89     19.70 o 
   0  12   0      154.20      133.12     18.41 o 
   1  12   0       18.78       15.82      2.86 o 
   2  12   0       58.49       67.37      6.64 o 
   3  12   0       32.69       25.21      5.80 o 
   4  12   0        2.32       14.41      3.56 o 
   5  12   0       43.24       66.83      6.19 o 
   6  12   0       23.81       29.69      4.05 o 
   7  12   0        3.68       13.21      4.02 o 
   1  13   0       77.19       79.96      9.05 o 
   2  13   0       10.09       23.45      9.48 o 
   3  13   0       21.37       22.62      3.16 o 
   4  13   0        1.85        7.52      3.24 o 
   5  13   0      128.51      132.26     14.54 o 
   6  13   0      204.74      194.78     11.98 o 
   7  13   0       20.17       14.35      8.05 o 
   0  14   0      104.98      116.03     15.71 o 
   1  14   0       26.51       34.20      4.43 o 
   2  14   0       29.19       22.90      3.97 o 
   3  14   0       68.04       70.44      6.36 o 
   4  14   0       95.48      125.07     10.37 o 
   5  14   0      426.36      409.54     24.89 o 
   6  14   0      163.74      189.45     11.98 o 
   7  14   0      105.48       93.17      7.12 o 
   1  15   0        7.63       10.94      2.91 o 
   2  15   0      202.06      233.17     12.04 o 
   3  15   0       56.02       56.23      5.13 o 
   4  15   0      166.00      172.02     12.29 o 
   5  15   0        4.45        9.98      5.08 o 
   6  15   0        6.56       14.00      8.03 o 
   0  16   0      553.48      599.71     22.94 o 
   1  16   0      136.30      138.38      9.13 o 
   2  16   0        1.47       10.46      2.41 o 
   3  16   0        1.54       12.68      2.59 o 
   4  16   0        4.71        8.64      4.16 o 
   5  16   0      234.85      266.85     15.07 o 
   6  16   0      238.27      247.15     15.81 o 
   1  17   0       73.83       55.39      8.29 o 
   2  17   0      467.54      480.99     19.46 o 
   3  17   0       34.96       31.08      3.52 o 
   4  17   0        0.03        2.92      1.90 o 
   5  17   0       57.44       46.86      6.47 o 
   0  18   0      258.36      341.78     74.71 o 
   1  18   0        0.43        8.65      3.96 o 
   2  18   0      129.96      145.92      8.13 o 
   3  18   0        5.97       13.99      3.04 o 
   4  18   0        3.64       15.60      3.12 o 
   1  19   0       46.47       44.78      4.39 o 
   2  19   0      492.72      430.54     25.51 o 
   3  19   0      123.81      106.70      9.05 o 
   4  19   0       32.84       23.73      3.77 o 
   0  20   0       96.31       69.92     17.02 o 
   1  20   0      115.23       83.80      7.07 o 
   2  20   0      121.60      114.89      8.30 o 
  -9   1   1       17.57       12.54      2.51 o 
  -8   1   1      383.78      326.10     14.05 o 
  -7   1   1      107.48       87.16      5.39 o 
  -6   1   1        6.25       13.04      1.54 o 
  -5   1   1      151.14      164.85      6.49 o 
  -4   1   1      865.21      953.27     10.76 o 
  -3   1   1        0.74        5.93      0.68 o 
  -2   1   1     1968.05     1845.97     10.13 o 
  -1   1   1      668.11      523.89      5.35 o 
   0   1   1     1173.80     1005.73      8.38 o 
   1   1   1      758.24      671.29      3.07 o 
   2   1   1       16.89       14.86      0.93 o 
   3   1   1      667.09      669.69      6.05 o 
   4   1   1      139.48      183.79      6.50 o 
   5   1   1      108.06      123.76      6.49 o 
   6   1   1      205.14      211.19     14.62 o 
   7   1   1      184.86      166.64     12.55 o 
   8   1   1      426.43      343.93     31.53 o 
   9   1   1       80.51       61.99     19.12 o 
  -9   2   1       23.25       17.81      4.70 o 
  -8   2   1      173.81      178.97      8.98 o 
  -7   2   1     1545.60     1607.69     32.05 o 
  -6   2   1      135.21      149.65     11.70 o 
  -5   2   1     1603.69     1741.39     16.48 o 
  -4   2   1       78.21       96.21      3.73 o 
  -3   2   1      101.73       71.02      2.84 o 
  -2   2   1     2155.77     1923.50      8.91 o 
  -1   2   1     1700.66     1610.53      5.43 o 
   0   2   1     2612.07     2283.72      8.05 o 
   1   2   1     6197.77     5728.83     46.20 o 
   2   2   1     1335.81     1193.32      7.82 o 
   3   2   1      975.41     1009.16      8.77 o 
   4   2   1        7.54       12.14      1.13 o 
   5   2   1      758.40      804.77     16.71 o 
   6   2   1        0.72        7.73      2.70 o 
   7   2   1       14.79       18.35      5.38 o 
   8   2   1      164.85      163.63     10.84 o 
   9   2   1       15.99       19.83      7.28 o 
  -9   3   1        3.79       10.35      3.17 o 
  -8   3   1        1.55        7.79      1.63 o 
  -7   3   1      613.91      711.61     33.09 o 
  -6   3   1      144.96      160.35      9.23 o 
  -5   3   1      163.35      171.77      8.79 o 
  -4   3   1        4.46        6.59      1.47 o 
  -3   3   1      631.00      565.70      4.69 o 
  -2   3   1      318.84      292.90      3.27 o 
  -1   3   1     1015.29      952.38      3.99 o 
   0   3   1      297.16      238.85      2.99 o 
   1   3   1     5915.78     5480.73     24.47 o 
   2   3   1        6.52       13.39      2.13 o 
   3   3   1     1023.34     1050.31     17.94 o 
   4   3   1       19.74       12.67      2.02 o 
   5   3   1      122.53      137.00     10.74 o 
   6   3   1      176.62      160.77     13.46 o 
   7   3   1      218.24      250.58     15.03 o 
   8   3   1      114.31      103.21      9.80 o 
   9   3   1       74.97       38.47      9.19 o 
  -9   4   1       47.60       28.91      4.08 o 
  -8   4   1       31.79       20.20      4.67 o 
  -7   4   1      206.64      186.06     17.85 o 
  -6   4   1      559.82      594.74     25.31 o 
  -5   4   1      143.21      167.39      8.96 o 
  -4   4   1      494.96      554.57      7.38 o 
  -3   4   1      223.23      224.19      6.77 o 
  -2   4   1      186.23      178.79      6.34 o 
  -1   4   1    11875.46    11106.15     94.01 o 
   0   4   1     9314.23     8626.60     67.89 o 
   1   4   1     6108.30     5685.44     68.23 o 
   2   4   1     2079.60     2047.37     18.75 o 
   3   4   1       30.73       42.07      2.25 o 
   4   4   1        0.22        4.39      0.99 o 
   5   4   1       71.51       72.33      5.92 o 
   6   4   1      142.35      162.73     10.68 o 
   7   4   1      104.54       85.30      7.41 o 
   8   4   1       21.28       18.87      3.35 o 
   9   4   1        4.04       10.66      2.34 o 
  -9   5   1       53.92       51.99      8.81 o 
  -8   5   1      353.14      364.15     20.43 o 
  -7   5   1      158.23      164.17     10.69 o 
  -6   5   1        0.57        4.73      1.52 o 
  -5   5   1      891.94      886.07     19.10 o 
  -4   5   1      219.54      205.28      9.17 o 
  -3   5   1      106.29      116.32      5.24 o 
  -2   5   1      386.81      346.91      4.00 o 
  -1   5   1     2421.89     2347.04     12.15 o 
   0   5   1    11229.70    10381.79    109.09 o 
   1   5   1      212.59      180.77      3.47 o 
   2   5   1      209.04      216.66      6.81 o 
   3   5   1     1506.74     1580.84     14.57 o 
   4   5   1        4.17        7.49      1.05 o 
   5   5   1      276.56      268.80     10.83 o 
   6   5   1      115.30      106.83      8.93 o 
   7   5   1       11.75       11.82      1.90 o 
   8   5   1       32.64       32.40      4.46 o 
  -9   6   1       11.67       16.24      3.35 o 
  -8   6   1       78.82       83.58      7.13 o 
  -7   6   1     1199.65     1328.05     24.42 o 
  -6   6   1       30.22       23.54      3.43 o 
  -5   6   1       47.74       45.13      2.94 o 
  -4   6   1       31.07       19.57      3.53 o 
  -3   6   1        6.31       11.83      1.95 o 
  -2   6   1      981.88      980.55      7.48 o 
  -1   6   1    11298.34    10663.14     85.45 o 
   0   6   1     1490.35     1414.07      8.34 o 
   1   6   1      531.71      520.31      6.47 o 
   2   6   1      112.85      109.47      4.48 o 
   3   6   1       25.76       30.61      7.00 o 
   4   6   1      324.51      370.85     10.44 o 
   5   6   1      319.60      310.78     17.02 o 
   6   6   1      183.50      163.78     17.23 o 
   7   6   1      324.74      278.31     40.12 o 
   8   6   1        1.06       15.47      4.41 o 
  -9   7   1        3.39       18.62      3.69 o 
  -8   7   1       23.18       16.21      2.34 o 
  -7   7   1       83.55       79.98      5.54 o 
  -6   7   1      110.11      112.23      8.90 o 
  -5   7   1       76.61       67.58      5.61 o 
  -4   7   1       96.04       89.21      6.03 o 
  -3   7   1     1475.58     1484.41     17.09 o 
  -2   7   1     1898.99     1919.78     38.83 o 
  -1   7   1     1226.97     1219.96     13.66 o 
   0   7   1      162.78      157.55      5.47 o 
   1   7   1       39.03       49.41      4.23 o 
   2   7   1     1020.42     1106.06     32.64 o 
   3   7   1      443.83      464.73     14.62 o 
   4   7   1      404.05      411.98     14.54 o 
   5   7   1      165.08      126.98     19.35 o 
   6   7   1      376.24      404.12     12.01 o 
   7   7   1      129.59      119.53      6.79 o 
   8   7   1       57.50       63.32      9.03 o 
  -9   8   1        0.17        9.41      2.85 o 
  -8   8   1        9.25       15.10      2.75 o 
  -7   8   1      248.29      231.29      9.29 o 
  -6   8   1     1017.93     1107.34     30.03 o 
  -5   8   1       64.40       48.40     10.26 o 
  -4   8   1      127.72      132.73      6.26 o 
  -3   8   1        0.01        4.50      1.31 o 
  -2   8   1        2.85        4.84      2.01 o 
  -1   8   1      130.92      136.28      6.17 o 
   0   8   1      346.53      372.59     13.19 o 
   1   8   1      370.94      415.50     14.18 o 
   2   8   1      220.68      227.95     11.32 o 
   3   8   1        0.19        6.74      1.40 o 
   4   8   1      289.71      273.93     17.39 o 
   5   8   1      327.78      305.28     17.00 o 
   6   8   1       20.20       14.48      4.69 o 
   7   8   1       39.14       34.43      7.72 o 
   8   8   1        2.44       11.29      2.80 o 
  -9   9   1       73.30       63.93      6.75 o 
  -8   9   1        3.93        4.98      3.67 o 
  -7   9   1        0.26        7.28      3.42 o 
  -6   9   1      194.70      219.97     15.73 o 
  -5   9   1      292.71      328.32      9.90 o 
  -4   9   1      108.87      112.89      5.41 o 
  -3   9   1      676.38      695.47     26.05 o 
  -2   9   1       42.66       43.92      4.33 o 
  -1   9   1      506.69      570.19     18.75 o 
   0   9   1     1011.53     1011.50     22.73 o 
   1   9   1        5.56        9.61      3.03 o 
   2   9   1      101.21       94.79      7.18 o 
   3   9   1        2.77        6.26      4.40 o 
   4   9   1      382.70      372.84     17.37 o 
   5   9   1      191.97      156.03     22.17 o 
   6   9   1       68.25       59.80      6.64 o 
   7   9   1      230.01      230.96     12.34 o 
   8   9   1        1.28        8.79      2.64 o 
  -8  10   1       15.57       15.45      4.40 o 
  -7  10   1      430.88      479.80     19.71 o 
  -6  10   1      133.01      123.17      9.48 o 
  -5  10   1      513.05      513.97     13.24 o 
  -4  10   1        0.26        6.86      1.56 o 
  -3  10   1       48.35       55.51      4.47 o 
  -2  10   1      230.29      248.73     13.34 o 
  -1  10   1     2917.81     3115.29     41.46 o 
   0  10   1       10.57        7.31      1.42 o 
   1  10   1       68.60       76.88      4.44 o 
   2  10   1       10.31        9.96      1.48 o 
   3  10   1      954.17      893.58     33.36 o 
   4  10   1      158.55      129.25     18.48 o 
   5  10   1       22.54       27.17      4.83 o 
   6  10   1       21.13       20.55      3.15 o 
   7  10   1      956.81      970.15     61.42 o 
   8  10   1        6.80        9.56      2.61 o 
  -8  11   1       22.13       16.46      2.98 o 
  -7  11   1       14.83       22.64      4.32 o 
  -6  11   1      380.98      384.67     13.44 o 
  -5  11   1      315.29      337.19     10.56 o 
  -4  11   1      160.71      162.60     16.33 o 
  -3  11   1      444.86      442.63     11.91 o 
  -2  11   1      218.51      271.97     14.99 o 
  -1  11   1      211.60      222.83     10.74 o 
   0  11   1        9.21       14.34      2.44 o 
   1  11   1       97.58      108.23      9.52 o 
   2  11   1      367.46      352.09     20.14 o 
   3  11   1       38.93       49.52      9.25 o 
   4  11   1       33.63       24.25      4.14 o 
   5  11   1      104.76       98.95      7.80 o 
   6  11   1      630.54      634.88     38.80 o 
   7  11   1       25.64       20.39      4.21 o 
  -8  12   1        5.96       14.31      2.66 o 
  -7  12   1      170.98      167.17     10.78 o 
  -6  12   1        1.51       14.08      4.70 o 
  -5  12   1       71.37       61.57     16.97 o 
  -4  12   1       42.63       41.41      9.52 o 
  -3  12   1      184.85      202.15      7.46 o 
  -2  12   1        5.61       12.87      2.28 o 
  -1  12   1      198.90      228.91     10.38 o 
   0  12   1        3.83        7.87      2.21 o 
   1  12   1        0.01        9.27      2.67 o 
   2  12   1       59.11       56.77     11.10 o 
   3  12   1      498.51      498.77     22.33 o 
   4  12   1       56.75       57.30      7.91 o 
   5  12   1       14.41       21.80      2.93 o 
   6  12   1      172.23      154.55      9.38 o 
   7  12   1       99.97      102.66     13.15 o 
  -7  13   1       19.99       15.68      3.33 o 
  -6  13   1       17.39       17.30      4.94 o 
  -5  13   1       46.35       67.36      6.24 o 
  -4  13   1       42.44       33.77      5.40 o 
  -3  13   1      319.70      374.61     12.34 o 
  -2  13   1        7.76       13.05      3.43 o 
  -1  13   1       46.58       57.83      5.43 o 
   0  13   1        2.05       13.16      3.47 o 
   1  13   1       70.95       82.62     10.82 o 
   2  13   1       85.93       71.55     14.04 o 
   3  13   1      128.14      121.62      9.83 o 
   4  13   1        0.37        3.68      2.01 o 
   5  13   1        1.41        8.84      2.51 o 
   6  13   1      108.16      137.80      9.27 o 
   7  13   1       21.68       12.97      7.77 o 
  -7  14   1      321.01      302.69     22.33 o 
  -6  14   1      122.54      138.97      8.68 o 
  -5  14   1       95.75      117.24      9.93 o 
  -4  14   1      215.18      231.78     14.11 o 
  -3  14   1        2.15        7.81      1.95 o 
  -2  14   1      178.48      182.13     18.83 o 
  -1  14   1       51.16       39.02      4.11 o 
   0  14   1       18.35       25.30      5.82 o 
   1  14   1       14.91       21.78      3.88 o 
   2  14   1       38.85       27.63      4.06 o 
   3  14   1       35.56       40.50     16.95 o 
   4  14   1      372.42      384.76     15.45 o 
   5  14   1       22.13       29.18      3.42 o 
   6  14   1       21.86       27.18      4.79 o 
  -7  15   1      104.36       94.56      9.64 o 
  -6  15   1      101.21       95.16      7.50 o 
  -5  15   1        6.38        9.05      2.66 o 
  -4  15   1       77.29       79.83      8.20 o 
  -3  15   1       39.11       45.06      5.41 o 
  -2  15   1       69.75       71.66      5.24 o 
  -1  15   1      115.10      111.69      7.91 o 
   0  15   1       37.53       31.64      4.11 o 
   1  15   1      258.97      256.90      8.14 o 
   2  15   1      462.57      448.06     13.53 o 
   3  15   1       23.09       29.17      3.94 o 
   4  15   1      103.13      117.00      7.77 o 
   5  15   1        0.08        6.48      2.00 o 
   6  15   1       82.86       52.21      6.91 o 
  -6  16   1        7.08       13.67      3.35 o 
  -5  16   1       48.32       44.87      4.87 o 
  -4  16   1       18.17       19.21      3.52 o 
  -3  16   1       17.95       17.40      4.25 o 
  -2  16   1       13.40       10.35      2.38 o 
  -1  16   1       32.44       24.25      5.18 o 
   0  16   1       90.14      100.19     11.93 o 
   1  16   1       15.88       21.27      3.54 o 
   2  16   1        0.44       12.81      2.09 o 
   3  16   1       41.52       41.80      4.80 o 
   4  16   1       28.40       22.47      3.45 o 
   5  16   1       82.92      106.38      7.47 o 
  -5  17   1       13.04       10.44      3.80 o 
  -4  17   1      159.92      147.33     12.85 o 
  -3  17   1       98.21       97.78      7.58 o 
  -2  17   1       17.62       19.24      3.65 o 
  -1  17   1       60.35       50.96      4.81 o 
   0  17   1        0.67        8.55      1.78 o 
   1  17   1      357.67      373.71     15.24 o 
   2  17   1      234.69      227.96     13.01 o 
   3  17   1        3.72       13.78      2.84 o 
   4  17   1        2.40       11.98      2.27 o 
   5  17   1       30.69       27.90      8.20 o 
  -5  18   1       17.38       17.63      3.51 o 
  -4  18   1        5.52       13.53      3.31 o 
  -3  18   1        8.01       17.80      2.95 o 
  -2  18   1      178.45      173.19      9.98 o 
  -1  18   1        1.26       11.32      4.25 o 
   0  18   1      306.28      336.18     30.75 o 
   1  18   1       24.88       19.24      4.45 o 
   2  18   1       60.87       48.97      4.91 o 
   3  18   1       24.73       21.91      3.54 o 
   4  18   1      155.80      144.47     10.37 o 
  -4  19   1        0.59        5.75      2.10 o 
  -3  19   1       43.49       48.64      5.94 o 
  -2  19   1       19.85       20.21      2.96 o 
  -1  19   1       19.14       21.21      3.18 o 
   0  19   1       22.12       20.12      4.50 o 
   1  19   1        4.11        7.32      2.01 o 
   2  19   1       20.82       15.45      5.15 o 
   3  19   1       10.86       16.40      2.83 o 
  -3  20   1      160.27      126.48      8.35 o 
  -2  20   1        2.40        7.07      3.57 o 
  -1  20   1        5.49       15.07      2.55 o 
   0  20   1       99.86       84.98      7.13 o 
   1  20   1        0.49       13.00      2.51 o 
   2  20   1      532.68      526.96     36.58 o 
 -10   0   2        0.44        3.96      2.33 o 
  -9   0   2      175.35      148.01     19.77 o 
  -8   0   2       45.15       32.56      9.24 o 
  -7   0   2        0.07        8.07      2.56 o 
  -6   0   2      147.53      156.32     16.99 o 
  -5   0   2     1124.49     1151.75     15.90 o 
  -4   0   2     3212.06     3310.18     41.29 o 
  -3   0   2       73.25       72.44      2.39 o 
  -2   0   2    13187.96    12445.19   1001.58 o 
  -1   0   2      568.46      521.83      8.76 o 
   0   0   2     1311.92     1213.87      6.54 o 
   1   0   2       68.12       64.70      5.86 o 
   2   0   2     3145.01     3340.79     21.70 o 
   3   0   2     2507.10     2987.89     76.39 o 
   4   0   2       11.84       11.96      1.74 o 
   5   0   2       40.10       31.51      6.21 o 
   6   0   2      820.33      780.42     30.54 o 
   7   0   2      190.46      186.25     16.17 o 
   8   0   2      361.49      225.91     35.11 o 
 -10   1   2        1.19       10.18      2.59 o 
  -9   1   2      129.38      112.09      8.59 o 
  -8   1   2       34.37       28.62      2.84 o 
  -7   1   2       22.03       10.74      2.73 o 
  -6   1   2      268.48      291.43     10.19 o 
  -5   1   2      473.41      524.70      7.73 o 
  -4   1   2     1011.93     1036.71     20.09 o 
  -3   1   2      930.93      905.94      7.40 o 
  -2   1   2        1.37        9.67      1.67 o 
  -1   1   2     2476.58     2655.18     10.74 o 
   0   1   2     4493.54     4253.05     30.63 o 
   1   1   2     3146.37     2992.59     12.54 o 
   2   1   2       30.52       33.13      1.54 o 
   3   1   2       36.95       50.00      2.70 o 
   4   1   2      157.88      139.87      6.35 o 
   5   1   2       59.58       56.45      5.21 o 
   6   1   2       43.53       26.81      3.87 o 
   7   1   2      101.09       92.32     12.05 o 
   8   1   2       69.93       42.22      8.66 o 
 -10   2   2       23.08       27.99      5.91 o 
  -9   2   2        1.33       12.74      2.70 o 
  -8   2   2       22.78       18.30      4.83 o 
  -7   2   2      151.20      152.55     10.64 o 
  -6   2   2      696.96      736.88     17.92 o 
  -5   2   2        6.03        6.85      1.25 o 
  -4   2   2       24.17       18.43      3.04 o 
  -3   2   2      660.33      581.14      4.67 o 
  -2   2   2     1508.44     1432.43      6.50 o 
  -1   2   2       12.93       15.32      1.18 o 
   0   2   2     3071.48     2834.49     10.68 o 
   1   2   2     3760.62     3366.95     25.44 o 
   2   2   2      855.55      867.79     11.51 o 
   3   2   2      461.77      462.61      4.15 o 
   4   2   2       58.97       43.54      2.14 o 
   5   2   2        2.64        4.57      1.26 o 
   6   2   2        0.59        1.00      1.09 o 
   7   2   2       58.52       58.34      8.41 o 
   8   2   2       53.02       30.06     11.75 o 
 -10   3   2       22.93       16.89      3.00 o 
  -9   3   2      215.22      217.34     14.65 o 
  -8   3   2       43.68       50.00      3.82 o 
  -7   3   2      106.52      113.47      7.69 o 
  -6   3   2       30.26       23.00      3.44 o 
  -5   3   2      234.37      273.10     10.16 o 
  -4   3   2        0.01        5.40      1.87 o 
  -3   3   2       54.51       50.18      3.37 o 
  -2   3   2     5224.19     4920.02     32.73 o 
  -1   3   2       74.90       71.31      1.77 o 
   0   3   2      301.63      242.07      4.24 o 
   1   3   2     1135.05     1120.85      4.85 o 
   2   3   2       34.54       29.69      3.13 o 
   3   3   2      155.58      155.79      7.23 o 
   4   3   2       99.25      121.87      5.41 o 
   5   3   2      129.49      107.28      8.94 o 
   6   3   2       15.42       12.28      1.76 o 
   7   3   2       87.36       59.50      6.78 o 
   8   3   2       17.62       17.26      3.16 o 
 -10   4   2       32.59       19.54      3.75 o 
  -9   4   2       16.67       20.69      3.94 o 
  -8   4   2      839.53      904.81     23.28 o 
  -7   4   2      442.04      440.77     20.68 o 
  -6   4   2        0.24        5.92      1.95 o 
  -5   4   2      704.84      814.52     19.81 o 
  -4   4   2      762.16      781.77     19.41 o 
  -3   4   2      414.75      441.71      5.23 o 
  -2   4   2      284.03      271.53      3.07 o 
  -1   4   2     8725.58     8219.26     78.53 o 
   0   4   2      227.67      192.82      2.67 o 
   1   4   2       14.67       15.85      1.92 o 
   2   4   2      918.53     1007.20     12.03 o 
   3   4   2      239.70      305.07     12.36 o 
   4   4   2       28.29       35.19      4.29 o 
   5   4   2       27.31       15.42      2.55 o 
   6   4   2      125.96      109.68     12.89 o 
   7   4   2       22.70       18.99      4.04 o 
   8   4   2      269.56      266.63     21.42 o 
 -10   5   2       55.93       60.19      5.24 o 
  -9   5   2       39.66       36.42      4.33 o 
  -8   5   2        2.18       11.46      4.04 o 
  -7   5   2      479.56      533.69     15.34 o 
  -6   5   2        1.04        7.14      1.95 o 
  -5   5   2     1225.55     1161.74     16.64 o 
  -4   5   2       14.95       16.15      1.24 o 
  -3   5   2      328.33      346.81      6.34 o 
  -2   5   2     4524.49     4391.58     20.35 o 
  -1   5   2     3631.60     3471.87     14.51 o 
   0   5   2      219.10      194.31      4.00 o 
   1   5   2     2123.77     2103.69     23.73 o 
   2   5   2      982.98     1017.62     18.36 o 
   3   5   2        1.46        4.49      1.05 o 
   4   5   2        0.03       11.10      7.46 o 
   5   5   2      387.65      404.12     27.46 o 
   6   5   2      142.11      120.63     20.69 o 
   7   5   2       12.23        9.73      3.60 o 
   8   5   2       70.58       39.70     11.69 o 
  -9   6   2        1.11        5.28      3.75 o 
  -8   6   2      154.90      165.02      8.58 o 
  -7   6   2      447.35      458.45     16.07 o 
  -6   6   2        0.74        5.27      1.57 o 
  -5   6   2       23.73       16.52      2.45 o 
  -4   6   2        5.17        5.87      2.40 o 
  -3   6   2      794.24      814.21      8.52 o 
  -2   6   2     1024.61     1012.14      8.52 o 
  -1   6   2       60.68       44.41      2.15 o 
   0   6   2      105.31       91.99      4.54 o 
   1   6   2     3356.75     3352.41     46.29 o 
   2   6   2      693.71      706.28     11.86 o 
   3   6   2       61.36       64.11      7.18 o 
   4   6   2      109.92       86.74     20.71 o 
   5   6   2        0.26        3.49      1.61 o 
   6   6   2      215.30      197.04      7.09 o 
   7   6   2       63.80       44.05      5.24 o 
   8   6   2        2.05        8.89      3.28 o 
  -9   7   2        9.56       13.28      2.80 o 
  -8   7   2        2.08        6.40      3.15 o 
  -7   7   2      664.93      697.09     17.03 o 
  -6   7   2      653.70      647.17     19.20 o 
  -5   7   2       92.57      129.23      8.56 o 
  -4   7   2      400.54      393.95      7.29 o 
  -3   7   2      563.81      633.62      8.35 o 
  -2   7   2      278.56      283.64     11.02 o 
  -1   7   2       90.61       88.87      5.33 o 
   0   7   2     1203.41     1178.90     10.33 o 
   1   7   2       10.01       14.77      2.07 o 
   2   7   2       39.77       38.76      3.80 o 
   3   7   2      719.79      783.32     13.01 o 
   4   7   2       35.92       33.41      6.87 o 
   5   7   2       48.48       47.49     11.39 o 
   6   7   2      234.51      215.53     10.39 o 
   7   7   2       11.99       14.78      3.12 o 
   8   7   2       16.78       17.38      3.98 o 
  -9   8   2       62.15       48.36     10.38 o 
  -8   8   2       39.07       34.08      4.13 o 
  -7   8   2      299.69      321.70     16.13 o 
  -6   8   2      200.01      219.15     11.03 o 
  -5   8   2      187.67      221.88      8.08 o 
  -4   8   2      151.83      149.14      7.24 o 
  -3   8   2      900.45      935.30     12.21 o 
  -2   8   2        0.42        8.28      4.65 o 
  -1   8   2      148.51      138.38      7.71 o 
   0   8   2     3304.76     3324.72     29.65 o 
   1   8   2        0.60        8.06      1.22 o 
   2   8   2        0.19        5.27      3.42 o 
   3   8   2        7.18       13.41      2.37 o 
   4   8   2       31.24       41.95      4.30 o 
   5   8   2      424.14      443.24     13.65 o 
   6   8   2      468.11      529.29     21.11 o 
   7   8   2       24.93       32.70      4.71 o 
  -9   9   2       35.30       30.09      7.38 o 
  -8   9   2       39.98       23.66      3.95 o 
  -7   9   2        0.02       12.92      3.87 o 
  -6   9   2       21.75       16.67      4.63 o 
  -5   9   2       26.37       25.02      3.87 o 
  -4   9   2        2.20        4.72      1.80 o 
  -3   9   2        6.94       13.98      2.51 o 
  -2   9   2      414.12      439.86      7.73 o 
  -1   9   2     2073.45     1985.74     22.37 o 
   0   9   2      646.51      680.85     10.05 o 
   1   9   2     1482.06     1518.16     17.73 o 
   2   9   2      492.13      561.84     14.54 o 
   3   9   2        0.09        6.90      3.27 o 
   4   9   2      378.74      383.66     11.24 o 
   5   9   2       56.76       46.33      4.46 o 
   6   9   2      210.47      211.48     18.08 o 
   7   9   2        3.89        4.65      1.95 o 
  -9  10   2       47.44       28.25      4.46 o 
  -8  10   2      153.24      147.10     10.71 o 
  -7  10   2       12.16       13.16      3.29 o 
  -6  10   2        5.06       11.13      3.10 o 
  -5  10   2        5.85       12.68      4.00 o 
  -4  10   2       31.95       27.70      5.24 o 
  -3  10   2      149.16      178.96     16.95 o 
  -2  10   2     1405.84     1412.67     28.79 o 
  -1  10   2     3342.25     3415.76     62.86 o 
   0  10   2      521.94      516.62     18.00 o 
   1  10   2      266.42      243.44      5.37 o 
   2  10   2       32.13       44.10      7.60 o 
   3  10   2       16.58       16.88      3.07 o 
   4  10   2       44.56       55.65      6.20 o 
   5  10   2      252.73      262.92     25.06 o 
   6  10   2        4.15        9.12      2.19 o 
   7  10   2        1.01       10.76      2.17 o 
  -8  11   2      288.73      313.07     19.57 o 
  -7  11   2      290.83      302.71     12.88 o 
  -6  11   2       83.49       75.31      6.06 o 
  -5  11   2       45.31       35.34      5.13 o 
  -4  11   2      155.87      164.81     14.23 o 
  -3  11   2       20.15       18.69      3.38 o 
  -2  11   2        2.30        6.88      2.84 o 
  -1  11   2     2724.36     2827.95     91.31 o 
   0  11   2       85.03       70.94      5.41 o 
   1  11   2        3.95       10.83      1.98 o 
   2  11   2      461.44      443.16     10.06 o 
   3  11   2      304.34      305.29     21.31 o 
   4  11   2      165.30      153.66     14.31 o 
   5  11   2      170.16      183.78     15.87 o 
   6  11   2      109.55      113.66     11.48 o 
   7  11   2        7.99        9.58      2.05 o 
  -8  12   2       56.85       57.54     13.09 o 
  -7  12   2      198.32      206.48     15.64 o 
  -6  12   2       26.33       28.14      5.67 o 
  -5  12   2       47.57       46.70      6.89 o 
  -4  12   2       10.87       11.27      3.71 o 
  -3  12   2       26.99       16.85      3.83 o 
  -2  12   2      568.57      602.53     15.59 o 
  -1  12   2       39.24       26.51      3.60 o 
   0  12   2      443.32      516.38     15.22 o 
   1  12   2      251.04      251.05     12.95 o 
   2  12   2      149.58      147.87     10.47 o 
   3  12   2      207.98      228.97     16.69 o 
   4  12   2     1071.51     1159.42     31.51 o 
   5  12   2      221.95      218.78     17.41 o 
   6  12   2      318.10      325.15     18.91 o 
  -8  13   2        0.35        6.84      3.15 o 
  -7  13   2       13.35       14.53      5.04 o 
  -6  13   2       69.91       69.31      7.41 o 
  -5  13   2        0.16        4.40      3.08 o 
  -4  13   2        3.77        8.27      2.32 o 
  -3  13   2        1.61       10.92      2.40 o 
  -2  13   2      180.84      211.97      9.25 o 
  -1  13   2      160.76      182.32     11.18 o 
   0  13   2     1008.42     1060.59     36.77 o 
   1  13   2      680.37      702.28     17.84 o 
   2  13   2       66.48       61.05      6.87 o 
   3  13   2       76.43       74.86      6.92 o 
   4  13   2        3.82       10.70      2.33 o 
   5  13   2       85.59       77.92      9.88 o 
   6  13   2       47.84       61.80      6.82 o 
  -7  14   2      196.42      227.02     52.89 o 
  -6  14   2       92.69       76.36     11.14 o 
  -5  14   2       70.95       67.77      7.13 o 
  -4  14   2      163.32      175.71     12.14 o 
  -3  14   2       93.44       88.38      6.36 o 
  -2  14   2       39.42       42.21      7.43 o 
  -1  14   2        1.10        8.09      3.08 o 
   0  14   2      192.42      200.39     12.80 o 
   1  14   2      323.21      345.64      9.13 o 
   2  14   2      269.43      284.28     12.99 o 
   3  14   2       69.19       85.05      7.53 o 
   4  14   2      117.90      118.73      8.43 o 
   5  14   2       56.03       51.74     10.69 o 
   6  14   2       13.16        9.07      2.24 o 
  -7  15   2      116.02      115.28      9.14 o 
  -6  15   2      235.27      224.22     13.08 o 
  -5  15   2      124.46      131.40     17.12 o 
  -4  15   2        2.31        6.66      3.49 o 
  -3  15   2       89.70       76.91      5.56 o 
  -2  15   2       16.92       17.40      3.36 o 
  -1  15   2     1527.94     1610.25     39.34 o 
   0  15   2      504.70      509.38     17.41 o 
   1  15   2       14.34       22.07      3.75 o 
   2  15   2      104.92       98.68     10.26 o 
   3  15   2       84.27       63.07     12.94 o 
   4  15   2        0.92       10.49      3.05 o 
   5  15   2       19.86       24.52      4.08 o 
  -6  16   2        6.85       10.89      3.23 o 
  -5  16   2       16.43       25.70     12.14 o 
  -4  16   2      238.71      233.40     13.52 o 
  -3  16   2        1.75       10.60      1.71 o 
  -2  16   2      388.65      411.86     18.21 o 
  -1  16   2       14.73       24.64      2.95 o 
   0  16   2       49.69       54.28      5.18 o 
   1  16   2       94.43       98.58      7.51 o 
   2  16   2       77.89       80.36      8.06 o 
   3  16   2        8.02       10.33      4.10 o 
   4  16   2      101.30       96.79      6.72 o 
   5  16   2       39.97       34.20      6.05 o 
  -6  17   2       97.10       89.18     14.86 o 
  -5  17   2       53.91       48.20      6.50 o 
  -4  17   2       22.26       24.03      4.42 o 
  -3  17   2       36.04       32.15      5.32 o 
  -2  17   2       78.35       72.71      6.66 o 
  -1  17   2        0.24        9.16      1.84 o 
   0  17   2       69.20       59.23      5.56 o 
   1  17   2      275.16      274.81     17.37 o 
   2  17   2       12.92       25.54      4.05 o 
   3  17   2       45.06       47.81      6.37 o 
   4  17   2       37.66       47.95      5.73 o 
  -5  18   2        5.78       13.40      3.07 o 
  -4  18   2       61.77       65.54      7.52 o 
  -3  18   2       18.17       18.30      2.98 o 
  -2  18   2      213.21      197.42     11.07 o 
  -1  18   2       56.76       53.52      5.85 o 
   0  18   2       11.48       11.29      1.81 o 
   1  18   2       56.97       36.89      6.62 o 
   2  18   2       60.18       54.19      7.19 o 
   3  18   2       11.19       11.38      2.65 o 
  -4  19   2       74.46       58.11      6.20 o 
  -3  19   2        3.02        7.20      3.43 o 
  -2  19   2       12.22       15.13      2.65 o 
  -1  19   2      209.39      184.02      9.86 o 
   0  19   2       61.68       55.80      6.45 o 
   1  19   2      131.31      142.08     20.15 o 
   2  19   2       64.77       48.92      6.59 o 
  -3  20   2        0.27        9.63      2.51 o 
  -2  20   2       69.37       43.80      5.34 o 
  -1  20   2       54.14       38.55      7.15 o 
   0  20   2        7.74        8.79      1.94 o 
   1  20   2      170.03      178.13     20.58 o 
 -10   1   3        0.74       11.19      3.98 o 
  -9   1   3       28.27       20.43      5.78 o 
  -8   1   3       62.47       51.82      3.62 o 
  -7   1   3      272.98      286.55      7.95 o 
  -6   1   3      337.04      327.18     10.03 o 
  -5   1   3      353.77      389.24      9.51 o 
  -4   1   3     1043.42     1052.59     18.33 o 
  -3   1   3      947.58      946.24      7.77 o 
  -2   1   3        0.45        3.32      0.99 o 
  -1   1   3      100.64       87.61      2.38 o 
   0   1   3      224.75      221.68      6.43 o 
   1   1   3      561.11      612.75      3.60 o 
   2   1   3       32.59       28.66      1.16 o 
   3   1   3      108.61      106.15      7.02 o 
   4   1   3     1419.14     1480.91     30.14 o 
   5   1   3        4.90        5.38      1.34 o 
   6   1   3       41.15       32.12      3.08 o 
   7   1   3        2.31        9.79      3.10 o 
   8   1   3        8.63       15.59      5.58 o 
 -10   2   3        2.31       11.11      2.48 o 
  -9   2   3       44.43       32.39      3.40 o 
  -8   2   3      128.27      109.52      6.64 o 
  -7   2   3      251.41      260.03     10.13 o 
  -6   2   3       91.30       98.32      5.32 o 
  -5   2   3        3.75        6.34      1.32 o 
  -4   2   3      413.10      459.47      8.20 o 
  -3   2   3      243.96      251.21      4.58 o 
  -2   2   3     1326.71     1236.57     11.31 o 
  -1   2   3     4180.47     3858.62     42.66 o 
   0   2   3     3548.47     3478.41     17.71 o 
   1   2   3      547.80      586.30      5.57 o 
   2   2   3      321.25      381.57      5.74 o 
   3   2   3      213.64      212.86      8.25 o 
   4   2   3      132.52      116.40      9.87 o 
   5   2   3      343.39      320.70     16.33 o 
   6   2   3      107.68       75.73      6.67 o 
   7   2   3      195.72      159.54     18.61 o 
   8   2   3      167.95      104.25     18.50 o 
 -10   3   3        2.10        8.97      2.54 o 
  -9   3   3      328.45      378.14     20.91 o 
  -8   3   3       36.31       26.16      3.46 o 
  -7   3   3      179.53      213.41     10.67 o 
  -6   3   3       18.15       11.60      1.97 o 
  -5   3   3      317.49      324.97     11.53 o 
  -4   3   3     1013.54     1070.53     12.93 o 
  -3   3   3     1056.21     1082.36      8.28 o 
  -2   3   3     1150.86     1139.19      8.48 o 
  -1   3   3      560.26      499.77      5.81 o 
   0   3   3      748.30      712.15      3.28 o 
   1   3   3      809.70      836.27      7.52 o 
   2   3   3      262.13      271.96      8.48 o 
   3   3   3        0.82        4.57      0.59 o 
   4   3   3      301.39      319.69     12.74 o 
   5   3   3      168.28      155.95     19.47 o 
   6   3   3       72.35       55.35      8.01 o 
   7   3   3        7.92       11.82      5.96 o 
   8   3   3        0.06       10.62      3.93 o 
 -10   4   3       24.63       17.90      3.06 o 
  -9   4   3        0.44        7.35      1.81 o 
  -8   4   3       58.33       37.99      4.13 o 
  -7   4   3      321.87      337.61     14.54 o 
  -6   4   3      125.80      122.63      9.92 o 
  -5   4   3       47.77       52.08      6.84 o 
  -4   4   3      712.37      717.34      7.95 o 
  -3   4   3     2577.24     2536.47     32.97 o 
  -2   4   3      231.65      232.75      4.15 o 
  -1   4   3       67.66       67.32      3.59 o 
   0   4   3      323.43      308.75      8.65 o 
   1   4   3       11.15        6.98      1.27 o 
   2   4   3     3049.29     3183.01     76.07 o 
   3   4   3        9.72        7.87      2.02 o 
   4   4   3        0.00        7.15      1.80 o 
   5   4   3      111.78      104.51     10.23 o 
   6   4   3       11.59       12.08      2.34 o 
   7   4   3       11.09       13.71      3.49 o 
 -10   5   3        0.05        8.58      3.36 o 
  -9   5   3      276.20      261.10     14.96 o 
  -8   5   3      145.27      137.75      7.76 o 
  -7   5   3        4.92       11.50      2.14 o 
  -6   5   3      672.79      712.57     16.53 o 
  -5   5   3       15.12       15.07      2.85 o 
  -4   5   3      490.85      479.87     13.47 o 
  -3   5   3      525.78      553.47      8.36 o 
  -2   5   3     1175.59     1141.92     11.47 o 
  -1   5   3      249.88      219.52      2.99 o 
   0   5   3     1630.66     1659.97     27.17 o 
   1   5   3     3791.39     4030.30     84.95 o 
   2   5   3     1426.68     1441.10     32.92 o 
   3   5   3      146.25      140.04     12.68 o 
   4   5   3      440.73      490.72     15.71 o 
   5   5   3        2.52        4.82      1.22 o 
   6   5   3      135.54      122.52      7.41 o 
   7   5   3        6.17       45.75     32.24 o 
 -10   6   3       13.31       19.18      3.62 o 
  -9   6   3      140.64      143.72     14.90 o 
  -8   6   3      426.10      433.78     16.21 o 
  -7   6   3      442.07      420.38     14.36 o 
  -6   6   3      108.76      120.79      9.66 o 
  -5   6   3      921.54      956.86     27.37 o 
  -4   6   3      514.48      595.17     12.49 o 
  -3   6   3      104.35      112.58      5.00 o 
  -2   6   3      465.41      493.56      6.74 o 
  -1   6   3        0.46        4.86      1.82 o 
   0   6   3      573.41      597.15     11.37 o 
   1   6   3      547.05      523.66      7.92 o 
   2   6   3      253.85      242.86      9.19 o 
   3   6   3      272.19      225.46     17.88 o 
   4   6   3      437.75      451.37     20.75 o 
   5   6   3      414.67      474.88     27.85 o 
   6   6   3      223.87      220.56     11.86 o 
   7   6   3      153.71      144.15     12.34 o 
  -9   7   3       32.88       33.25      3.62 o 
  -8   7   3       19.32       20.52      2.60 o 
  -7   7   3     1727.94     1858.99     42.30 o 
  -6   7   3      293.39      323.84     10.62 o 
  -5   7   3      153.38      177.76     14.51 o 
  -4   7   3      338.28      347.11     19.43 o 
  -3   7   3      317.93      280.19     11.23 o 
  -2   7   3       58.64       76.19      4.04 o 
  -1   7   3      248.62      242.98      9.26 o 
   0   7   3        8.92       15.60      3.81 o 
   1   7   3     2431.25     2467.85     44.98 o 
   2   7   3      330.69      323.25     16.09 o 
   3   7   3        0.23        5.96      3.16 o 
   4   7   3       24.28       26.91      5.91 o 
   5   7   3       17.20       14.05      2.83 o 
   6   7   3        7.47       16.93      2.67 o 
   7   7   3        7.41        6.06      3.64 o 
  -9   8   3       18.82       15.42      3.24 o 
  -8   8   3       41.20       33.98      3.94 o 
  -7   8   3       20.27       20.04      3.42 o 
  -6   8   3      690.18      729.66     23.78 o 
  -5   8   3       80.57       74.44      7.17 o 
  -4   8   3     1109.04     1151.50     21.56 o 
  -3   8   3      352.86      356.31     22.90 o 
  -2   8   3      938.05      990.74     30.51 o 
  -1   8   3      266.12      271.52     12.69 o 
   0   8   3      375.65      405.02      9.09 o 
   1   8   3       27.04       27.98      5.38 o 
   2   8   3      769.75      776.27     16.68 o 
   3   8   3      274.20      275.62     17.78 o 
   4   8   3      147.94      174.84     19.12 o 
   5   8   3      636.18      665.04     21.82 o 
   6   8   3      294.53      265.64     21.90 o 
   7   8   3       93.89       85.20     20.73 o 
  -9   9   3        9.73       12.58      3.33 o 
  -8   9   3      664.66      708.15     45.53 o 
  -7   9   3      129.37      152.42      6.58 o 
  -6   9   3       67.42       63.72      6.40 o 
  -5   9   3        0.60        8.87      4.98 o 
  -4   9   3       33.69       39.85      4.07 o 
  -3   9   3      120.26      175.11     10.87 o 
  -2   9   3        5.85        9.56      1.90 o 
  -1   9   3        3.60        9.19      3.36 o 
   0   9   3        3.84        9.19      3.27 o 
   1   9   3      633.23      656.94     12.28 o 
   2   9   3      111.34      112.58      9.90 o 
   3   9   3       33.20       32.82      4.81 o 
   4   9   3       14.40       12.46      2.88 o 
   5   9   3      549.11      572.44     41.29 o 
   6   9   3       33.05       27.67      3.64 o 
   7   9   3       24.46       39.17      7.66 o 
  -9  10   3      164.30      189.34     15.75 o 
  -8  10   3      250.49      268.37     16.99 o 
  -7  10   3        0.88        6.83      2.34 o 
  -6  10   3      702.78      758.94     19.48 o 
  -5  10   3      366.23      410.34     12.02 o 
  -4  10   3        0.63        5.29      2.60 o 
  -3  10   3      119.26      126.59      6.13 o 
  -2  10   3     1064.14     1110.35     16.14 o 
  -1  10   3      872.48      871.57     13.93 o 
   0  10   3        8.07        9.71      1.57 o 
   1  10   3     1017.81     1116.29     16.28 o 
   2  10   3      834.29      847.97     28.10 o 
   3  10   3      211.05      257.27     33.53 o 
   4  10   3        5.57       12.10      2.61 o 
   5  10   3      165.66      164.18     16.77 o 
   6  10   3       26.59       17.91      3.91 o 
  -9  11   3       10.79       12.23      2.82 o 
  -8  11   3        1.31        3.21      1.52 o 
  -7  11   3      180.26      181.45      8.97 o 
  -6  11   3      826.51      847.81     20.04 o 
  -5  11   3      384.13      422.21     15.17 o 
  -4  11   3       32.05       27.34      4.95 o 
  -3  11   3      278.48      321.32     16.63 o 
  -2  11   3      156.39      147.16      7.06 o 
  -1  11   3       42.51       48.80      3.12 o 
   0  11   3       28.89       27.12      9.73 o 
   1  11   3      159.15      147.94     12.04 o 
   2  11   3        5.78       13.58      2.89 o 
   3  11   3      294.72      305.15      9.96 o 
   4  11   3       23.21       24.43      3.32 o 
   5  11   3        0.44        4.90      3.65 o 
   6  11   3      171.71      154.27      9.69 o 
  -8  12   3       46.86       45.31      9.94 o 
  -7  12   3      355.24      340.94     22.29 o 
  -6  12   3      369.32      378.17     15.52 o 
  -5  12   3       77.52       72.13      6.28 o 
  -4  12   3        6.77        9.94      5.73 o 
  -3  12   3       25.41       24.70      3.66 o 
  -2  12   3      218.40      240.13      8.07 o 
  -1  12   3      111.70      122.44      9.94 o 
   0  12   3      216.45      233.70     34.96 o 
   1  12   3      233.55      231.54     20.36 o 
   2  12   3        0.13        9.07      4.25 o 
   3  12   3        5.14        7.83      2.18 o 
   4  12   3        0.84        6.12      4.94 o 
   5  12   3       43.48       39.16      6.31 o 
   6  12   3       11.04       13.02      2.69 o 
  -8  13   3      365.64      399.92     27.15 o 
  -7  13   3      238.58      231.09     13.54 o 
  -6  13   3        0.85        9.68      2.49 o 
  -5  13   3      116.36      159.36     36.91 o 
  -4  13   3       95.97       89.53      6.31 o 
  -3  13   3       56.73       59.70      5.65 o 
  -2  13   3        3.87       11.46      2.48 o 
  -1  13   3       40.53       39.43      5.82 o 
   0  13   3      657.68      684.28     17.92 o 
   1  13   3      172.48      161.41     11.90 o 
   2  13   3        6.74        6.76      2.89 o 
   3  13   3      106.19       96.08      8.06 o 
   4  13   3        0.01        9.71      1.96 o 
   5  13   3      157.37      159.88     23.80 o 
  -7  14   3        7.78        6.50      3.93 o 
  -6  14   3       32.25       49.08     16.41 o 
  -5  14   3      100.20      111.02      8.27 o 
  -4  14   3        2.02       18.69      3.13 o 
  -3  14   3       88.25       76.01      8.81 o 
  -2  14   3      598.03      666.98     18.81 o 
  -1  14   3     2328.78     2359.25     71.43 o 
   0  14   3      297.87      343.70     28.84 o 
   1  14   3        9.53       11.51      1.93 o 
   2  14   3       11.88       21.69      5.57 o 
   3  14   3       47.03       44.45      4.84 o 
   4  14   3       49.95       58.00      6.20 o 
   5  14   3        7.21       10.09      3.88 o 
  -7  15   3        0.05       10.86      2.42 o 
  -6  15   3        5.05       12.94      4.10 o 
  -5  15   3      104.34       83.56      8.90 o 
  -4  15   3       51.20       40.44      6.07 o 
  -3  15   3        1.50        6.79      2.21 o 
  -2  15   3      757.93      802.92     30.99 o 
  -1  15   3      283.11      324.37      9.53 o 
   0  15   3       94.19      104.64      6.95 o 
   1  15   3      199.79      192.86     14.81 o 
   2  15   3        3.62       10.85      2.58 o 
   3  15   3        0.17        4.75      2.30 o 
   4  15   3      221.19      209.94     12.93 o 
   5  15   3        0.66       16.29      3.19 o 
  -6  16   3       77.08       64.84      8.34 o 
  -5  16   3        0.06       10.02      3.27 o 
  -4  16   3       37.03       32.49      6.96 o 
  -3  16   3       18.94       18.51      2.32 o 
  -2  16   3        0.51       11.48      3.96 o 
  -1  16   3       14.43       15.15      2.49 o 
   0  16   3      147.86      160.39     10.18 o 
   1  16   3        2.10        7.82      1.44 o 
   2  16   3      296.05      306.89     19.72 o 
   3  16   3       72.40       70.97      7.33 o 
   4  16   3       43.98       47.30      7.56 o 
  -6  17   3       28.18       32.55      9.69 o 
  -5  17   3       16.57       17.00      3.41 o 
  -4  17   3       13.21       20.61      3.44 o 
  -3  17   3       63.91       51.95      9.06 o 
  -2  17   3       44.86       44.96      4.55 o 
  -1  17   3        1.19       12.15      4.05 o 
   0  17   3      637.92      627.20     33.43 o 
   1  17   3        6.22       13.84      3.18 o 
   2  17   3        1.02        6.41      3.02 o 
   3  17   3       38.26       37.22      5.28 o 
  -5  18   3       12.37       11.68      2.97 o 
  -4  18   3       12.18        7.82      2.48 o 
  -3  18   3        0.24       11.02      2.37 o 
  -2  18   3       30.76       30.40      3.50 o 
  -1  18   3      386.35      370.87     18.59 o 
   0  18   3      176.59      155.86     10.63 o 
   1  18   3       25.97       22.44      7.52 o 
   2  18   3       15.72       18.74      4.88 o 
   3  18   3       20.43       20.77      3.61 o 
  -4  19   3       13.76       19.99      7.90 o 
  -3  19   3        0.74        8.40      3.22 o 
  -2  19   3      173.79      149.25      8.49 o 
  -1  19   3       15.04       12.47      4.10 o 
   0  19   3        8.69       12.40      3.30 o 
   1  19   3        0.08       15.06      3.72 o 
   2  19   3       18.96       18.40      3.34 o 
  -2  20   3        0.70        7.76      2.57 o 
  -1  20   3       20.06       17.56      3.63 o 
   0  20   3       31.35       15.63      4.21 o 
 -10   0   4       35.92       32.90     11.66 o 
  -9   0   4     1988.22     2260.44    291.54 o 
  -8   0   4      939.67     1009.23     33.08 o 
  -7   0   4        4.43       10.85      6.66 o 
  -6   0   4     1465.84     1575.31    112.69 o 
  -5   0   4      298.85      285.91     19.49 o 
  -4   0   4     2892.40     3230.73    151.13 o 
  -3   0   4     2432.41     2614.99     70.35 o 
  -2   0   4      655.08      643.66      8.03 o 
  -1   0   4     2492.36     2369.85     16.79 o 
   0   0   4     2241.09     2303.04     34.37 o 
   1   0   4     2730.00     2760.27     46.82 o 
   2   0   4      274.24      254.61     11.41 o 
   3   0   4      264.61      246.71     28.46 o 
   4   0   4      349.41      349.95     11.68 o 
   5   0   4      244.60      155.13     25.67 o 
   6   0   4      334.27      198.94     31.65 o 
 -10   1   4      276.18      305.77     32.12 o 
  -9   1   4        3.18       19.90      3.13 o 
  -8   1   4      108.88       92.40      5.96 o 
  -7   1   4      101.78       83.44      7.76 o 
  -6   1   4       17.26       23.01      4.01 o 
  -5   1   4       66.54       78.42      8.89 o 
  -4   1   4      730.64      775.11     16.56 o 
  -3   1   4      847.64      839.41     14.48 o 
  -2   1   4      563.77      545.91      4.64 o 
  -1   1   4      416.14      412.02      4.25 o 
   0   1   4       47.31       59.76      2.58 o 
   1   1   4      197.98      196.00      6.38 o 
   2   1   4       58.71       55.88      3.25 o 
   3   1   4       41.89       26.54      2.72 o 
   4   1   4       37.97        9.92      4.14 o 
   5   1   4      427.63      368.60     14.34 o 
   6   1   4       13.68       13.06      2.93 o 
   7   1   4      110.24       74.31     19.37 o 
 -10   2   4       92.56       69.44     10.46 o 
  -9   2   4       85.73       85.79      7.52 o 
  -8   2   4      389.36      421.70      9.84 o 
  -7   2   4       34.56       34.25      5.55 o 
  -6   2   4       53.25       48.83      3.30 o 
  -5   2   4      305.79      325.35     14.46 o 
  -4   2   4      786.40      793.53     10.06 o 
  -3   2   4      105.17      105.99      6.66 o 
  -2   2   4        5.75       10.20      1.14 o 
  -1   2   4       64.98       59.78      1.78 o 
   0   2   4      525.35      501.09      4.34 o 
   1   2   4      267.97      260.38      7.96 o 
   2   2   4      314.83      332.01     15.01 o 
   3   2   4      601.81      574.14     13.31 o 
   4   2   4       31.08       16.44      2.82 o 
   5   2   4       27.67       15.72      2.57 o 
   6   2   4       42.05       28.49      5.75 o 
   7   2   4        3.33       10.30      4.09 o 
 -10   3   4        8.35       14.97      3.01 o 
  -9   3   4        0.16       10.64      1.58 o 
  -8   3   4     1063.99     1123.16     21.89 o 
  -7   3   4      406.59      433.26     13.13 o 
  -6   3   4      133.16      125.13      8.73 o 
  -5   3   4       87.60       95.75      5.10 o 
  -4   3   4     2036.84     2102.61     23.72 o 
  -3   3   4     1513.40     1547.11     20.60 o 
  -2   3   4       95.11       94.94      3.61 o 
  -1   3   4       16.67        8.70      1.08 o 
   0   3   4     3231.41     3309.49     54.55 o 
   1   3   4      121.45      131.11     23.60 o 
   2   3   4      245.99      288.77      9.78 o 
   3   3   4        3.13        8.49      1.73 o 
   4   3   4       71.20       50.27      5.14 o 
   5   3   4     1305.29     1208.15     47.13 o 
   6   3   4        1.70        0.72      2.39 o 
   7   3   4        3.86       14.26      5.15 o 
 -10   4   4      219.41      210.36     20.31 o 
  -9   4   4       77.36       54.05      4.70 o 
  -8   4   4      723.18      788.02     37.45 o 
  -7   4   4       41.13       44.77      4.48 o 
  -6   4   4       89.39      117.29      9.48 o 
  -5   4   4      952.81     1040.55     29.04 o 
  -4   4   4      482.04      548.23     13.14 o 
  -3   4   4      533.28      497.80     10.67 o 
  -2   4   4     4226.32     4163.87     56.86 o 
  -1   4   4      978.84     1003.79      8.53 o 
   0   4   4      100.71       99.04      4.02 o 
   1   4   4      313.81      324.75     10.54 o 
   2   4   4       34.43       32.56      2.30 o 
   3   4   4       32.60       32.54      3.62 o 
   4   4   4      114.90       84.80     10.00 o 
   5   4   4      757.32      760.61     23.48 o 
   6   4   4      118.39       91.36     19.15 o 
   7   4   4       33.07       37.04     10.32 o 
 -10   5   4        5.23        8.47      1.76 o 
  -9   5   4      135.09      136.67     11.34 o 
  -8   5   4        0.58       11.31      2.99 o 
  -7   5   4       73.47       74.14      5.46 o 
  -6   5   4      397.57      377.54     10.72 o 
  -5   5   4        1.22        7.55      1.72 o 
  -4   5   4     2332.95     2372.91     28.48 o 
  -3   5   4      202.58      232.36      9.33 o 
  -2   5   4      177.15      187.83      6.38 o 
  -1   5   4      183.42      194.69      6.58 o 
   0   5   4     1076.17     1160.75     11.12 o 
   1   5   4        5.33        4.45      1.54 o 
   2   5   4       28.31       21.11      2.41 o 
   3   5   4     1030.66     1028.63     22.29 o 
   4   5   4      570.75      589.23     20.06 o 
   5   5   4      210.42      204.63     14.07 o 
   6   5   4        0.41       14.31      6.46 o 
   7   5   4       30.80       36.14      9.94 o 
 -10   6   4        2.62        9.04      1.65 o 
  -9   6   4       20.99       27.19      3.47 o 
  -8   6   4       20.87       18.07      2.81 o 
  -7   6   4       28.91       21.20      3.64 o 
  -6   6   4        2.80       11.45      4.56 o 
  -5   6   4      235.17      232.94      6.53 o 
  -4   6   4      157.31      167.28      8.17 o 
  -3   6   4      970.41     1077.77     13.88 o 
  -2   6   4        0.40        5.82      1.35 o 
  -1   6   4      444.11      446.66      9.00 o 
   0   6   4       78.71       71.96      6.32 o 
   1   6   4      891.14      915.07     21.98 o 
   2   6   4       77.18       81.39      4.62 o 
   3   6   4      235.73      238.31     14.69 o 
   4   6   4      292.92      265.70     21.67 o 
   5   6   4        7.35        5.23      3.61 o 
   6   6   4       12.20        6.73      2.40 o 
   7   6   4        4.54       18.00      6.74 o 
 -10   7   4        0.48        8.73      4.01 o 
  -9   7   4       85.95       78.91      7.83 o 
  -8   7   4        0.72        8.94      5.08 o 
  -7   7   4      214.06      213.43     14.10 o 
  -6   7   4      499.19      487.34     12.69 o 
  -5   7   4        5.73       12.16      3.36 o 
  -4   7   4      529.33      540.14     14.18 o 
  -3   7   4     2326.09     2298.82     27.60 o 
  -2   7   4       35.29       26.69      2.75 o 
  -1   7   4      117.73      115.49      6.10 o 
   0   7   4      261.51      286.09     11.40 o 
   1   7   4        7.46       12.79      2.27 o 
   2   7   4      642.32      669.10     26.14 o 
   3   7   4      199.16      220.02      7.96 o 
   4   7   4       11.57       19.07      4.69 o 
   5   7   4        1.19        4.49      1.42 o 
   6   7   4      108.94      111.05     19.89 o 
  -9   8   4       19.28       15.97      3.88 o 
  -8   8   4       79.44       89.52      9.08 o 
  -7   8   4      182.44      158.10     12.01 o 
  -6   8   4       62.02       63.09      6.73 o 
  -5   8   4      112.94       97.36      9.01 o 
  -4   8   4      694.27      645.92     13.01 o 
  -3   8   4        5.05        5.80      1.61 o 
  -2   8   4      800.70      869.66     12.91 o 
  -1   8   4      142.59      137.61      6.91 o 
   0   8   4      124.03      131.84      6.28 o 
   1   8   4      250.87      268.25     11.09 o 
   2   8   4      323.12      327.65     10.69 o 
   3   8   4       85.26       87.13      6.60 o 
   4   8   4        3.97        7.15      2.23 o 
   5   8   4       71.02       85.83      9.20 o 
   6   8   4      326.69      340.39     35.86 o 
  -9   9   4       42.27       29.18      4.18 o 
  -8   9   4      393.25      387.78     24.46 o 
  -7   9   4       91.14       93.94      8.40 o 
  -6   9   4      435.52      452.46     15.42 o 
  -5   9   4       75.96       93.83     10.10 o 
  -4   9   4        0.03        6.25      1.76 o 
  -3   9   4      568.98      567.85     10.45 o 
  -2   9   4      102.95      141.33      7.62 o 
  -1   9   4       74.64       85.32      5.07 o 
   0   9   4        5.49        7.86      2.19 o 
   1   9   4       20.86       18.16      2.99 o 
   2   9   4      123.94      127.68     12.34 o 
   3   9   4      390.18      391.76     20.36 o 
   4   9   4      137.79      165.25     35.11 o 
   5   9   4       28.03       24.82      7.07 o 
   6   9   4        1.41       14.93      6.32 o 
  -9  10   4       12.71       12.51      3.02 o 
  -8  10   4      197.25      193.13     12.16 o 
  -7  10   4        1.13        6.92      3.02 o 
  -6  10   4       25.56       22.01      5.76 o 
  -5  10   4       24.29       19.27      3.72 o 
  -4  10   4        0.51        7.27      2.04 o 
  -3  10   4        2.49        5.68      1.85 o 
  -2  10   4      247.84      225.31      5.62 o 
  -1  10   4       44.64       45.83      3.35 o 
   0  10   4      428.55      432.40     10.64 o 
   1  10   4       13.40       10.69      4.16 o 
   2  10   4      263.12      271.09     10.38 o 
   3  10   4       79.51       83.13      8.21 o 
   4  10   4      188.47      196.15     16.97 o 
   5  10   4        0.46       10.69      3.61 o 
   6  10   4       13.76       13.35      5.49 o 
  -9  11   4       16.15       20.66      4.13 o 
  -8  11   4       22.71       22.60      4.14 o 
  -7  11   4        0.12       14.04      4.65 o 
  -6  11   4      368.98      375.79     14.30 o 
  -5  11   4      640.34      686.86     18.13 o 
  -4  11   4        5.96       10.27      2.57 o 
  -3  11   4       43.08       36.18      4.15 o 
  -2  11   4      113.24      121.87      9.94 o 
  -1  11   4      671.22      683.12     22.88 o 
   0  11   4      115.27      110.85      9.27 o 
   1  11   4       74.83       99.88      9.99 o 
   2  11   4      119.81      130.80     10.55 o 
   3  11   4       56.39       51.92      4.84 o 
   4  11   4        6.72        9.97      2.55 o 
   5  11   4        8.18       15.51      3.78 o 
   6  11   4        7.48        9.83      5.84 o 
  -8  12   4       57.29       34.78      5.16 o 
  -7  12   4       90.78       87.71      9.68 o 
  -6  12   4       42.43       43.27      4.76 o 
  -5  12   4      133.35      137.99     16.66 o 
  -4  12   4       18.10       18.59      4.90 o 
  -3  12   4        3.65        4.81      2.63 o 
  -2  12   4      104.62      107.80      8.83 o 
  -1  12   4      495.64      532.38     17.04 o 
   0  12   4        6.11        8.79      3.03 o 
   1  12   4      177.01      156.25     31.68 o 
   2  12   4      111.09      114.72      8.66 o 
   3  12   4       83.78       74.25      6.72 o 
   4  12   4       43.63       46.29      5.58 o 
   5  12   4       28.55       23.29      4.97 o 
  -8  13   4       14.80       18.08      3.47 o 
  -7  13   4       10.35       18.04      3.74 o 
  -6  13   4      141.80      134.04      7.53 o 
  -5  13   4        6.67        7.57      2.44 o 
  -4  13   4       13.78       17.87      2.87 o 
  -3  13   4       11.40       12.65      2.95 o 
  -2  13   4        8.74        8.41      2.10 o 
  -1  13   4       74.53       73.37      7.42 o 
   0  13   4        2.24        8.31      2.90 o 
   1  13   4      104.01       91.95     21.84 o 
   2  13   4      181.37      187.68      9.15 o 
   3  13   4      560.54      567.90     22.94 o 
   4  13   4       30.31       33.63      6.08 o 
   5  13   4       58.43       41.79      7.37 o 
  -8  14   4       22.30       14.52      5.85 o 
  -7  14   4       24.24       24.42      4.12 o 
  -6  14   4       39.79       34.56      4.94 o 
  -5  14   4        0.31       12.07      3.90 o 
  -4  14   4       79.57       75.94      6.43 o 
  -3  14   4      299.14      331.99     10.89 o 
  -2  14   4      469.88      468.87     19.26 o 
  -1  14   4        6.00        9.27      2.51 o 
   0  14   4      300.93      299.27     20.51 o 
   1  14   4      273.67      275.68     10.42 o 
   2  14   4       70.12       87.16     10.45 o 
   3  14   4        0.01        6.98      3.34 o 
   4  14   4        1.51       15.95      7.42 o 
  -7  15   4       17.08       27.61      8.88 o 
  -6  15   4       46.24       36.72      6.12 o 
  -5  15   4       64.70       65.69      6.67 o 
  -4  15   4        0.29        4.27      3.89 o 
  -3  15   4        3.83        8.82      3.48 o 
  -2  15   4      581.09      587.83     19.52 o 
  -1  15   4      122.26      154.90     11.92 o 
   0  15   4        0.05        6.22      2.01 o 
   1  15   4      555.77      632.92     77.44 o 
   2  15   4      107.34      104.77     11.52 o 
   3  15   4        8.09       15.55      2.80 o 
   4  15   4        0.12       16.31      3.47 o 
  -7  16   4       62.52       59.08      6.46 o 
  -6  16   4      473.91      466.09     30.71 o 
  -5  16   4       62.41       51.33      7.77 o 
  -4  16   4        0.00       16.99      7.26 o 
  -3  16   4       10.65       18.10      3.02 o 
  -2  16   4      105.31      137.80     10.72 o 
  -1  16   4       20.17       20.59      6.90 o 
   0  16   4       51.82       37.40      9.27 o 
   1  16   4        0.00        9.90      3.70 o 
   2  16   4       61.71       50.54     11.09 o 
   3  16   4       45.06       42.72      5.83 o 
  -6  17   4       51.51       47.97      6.94 o 
  -5  17   4       31.05       15.86      4.84 o 
  -4  17   4        2.06        8.31      2.86 o 
  -3  17   4      125.65      126.71      9.89 o 
  -2  17   4      201.41      180.23     15.94 o 
  -1  17   4      284.68      251.80     27.43 o 
   0  17   4       13.38       19.38      5.51 o 
   1  17   4      182.43      226.39     12.69 o 
   2  17   4       53.39       48.89     12.63 o 
   3  17   4        3.61        8.99      2.13 o 
  -5  18   4       54.99       44.03     11.11 o 
  -4  18   4       10.45        9.48      3.95 o 
  -3  18   4        0.13        9.66      2.79 o 
  -2  18   4       73.16       53.50      6.24 o 
  -1  18   4       86.79       63.47      9.17 o 
   0  18   4       28.38       21.00      3.58 o 
   1  18   4       82.27       80.17      8.53 o 
   2  18   4       31.14       47.95     18.29 o 
  -4  19   4        4.44       13.98      2.58 o 
  -3  19   4       72.74       37.70      8.97 o 
  -2  19   4      733.33      601.66     49.44 o 
  -1  19   4      347.50      299.26     22.76 o 
   0  19   4       44.49       37.77      5.48 o 
   1  19   4       16.20       15.84      3.31 o 
 -10   1   5       17.60       25.45      3.30 o 
  -9   1   5       14.88       21.93      4.57 o 
  -8   1   5       11.21       12.06      3.97 o 
  -7   1   5      775.82      793.61     20.94 o 
  -6   1   5       62.53       53.76      4.48 o 
  -5   1   5      232.11      257.32     13.52 o 
  -4   1   5      351.32      393.73     17.87 o 
  -3   1   5       27.76       36.51      4.78 o 
  -2   1   5     1315.15     1267.31     21.90 o 
  -1   1   5     1285.27     1462.75     28.23 o 
   0   1   5     1021.87     1178.99     12.19 o 
   1   1   5      569.94      585.13     14.72 o 
   2   1   5       16.93       12.95      2.09 o 
   3   1   5       34.36       25.84      3.66 o 
   4   1   5      336.35      411.64     59.72 o 
   5   1   5       62.22       51.58      7.67 o 
   6   1   5       12.06       18.13      5.95 o 
 -10   2   5       18.28       14.63      4.14 o 
  -9   2   5      131.00      120.29      6.38 o 
  -8   2   5      934.44     1078.71     36.91 o 
  -7   2   5        3.65       12.06      4.46 o 
  -6   2   5      102.73      103.04     10.93 o 
  -5   2   5      653.07      709.77     11.06 o 
  -4   2   5      177.84      186.72      9.50 o 
  -3   2   5      299.12      328.13     12.56 o 
  -2   2   5      264.83      225.56      9.37 o 
  -1   2   5      272.60      295.47      7.90 o 
   0   2   5      169.82      157.06      5.60 o 
   1   2   5      600.66      644.20     13.12 o 
   2   2   5      230.92      184.18     13.85 o 
   3   2   5     1676.18     1641.65    304.18 o 
   4   2   5      613.14      539.95     77.56 o 
   5   2   5       19.33       14.67      2.75 o 
   6   2   5       12.13        8.18      4.30 o 
 -10   3   5       16.99       11.93      2.28 o 
  -9   3   5        4.79       10.51      1.67 o 
  -8   3   5      162.06      139.04      9.06 o 
  -7   3   5        2.44        6.38      3.19 o 
  -6   3   5        7.58       15.55      2.52 o 
  -5   3   5       13.92       11.42      2.09 o 
  -4   3   5      119.42      148.91      8.25 o 
  -3   3   5      180.01      179.47     12.95 o 
  -2   3   5      965.81     1036.49      9.40 o 
  -1   3   5       19.94       28.23      1.74 o 
   0   3   5        5.28        7.09      0.82 o 
   1   3   5       13.84        6.98      1.43 o 
   2   3   5       45.25       35.89      2.73 o 
   3   3   5      120.98      117.42      8.97 o 
   4   3   5      160.00      120.49     21.48 o 
   5   3   5       21.53       22.64      7.12 o 
   6   3   5        1.69        3.76      4.19 o 
 -10   4   5      112.52       98.57      6.70 o 
  -9   4   5      359.58      383.75     20.83 o 
  -8   4   5      681.88      730.87     18.45 o 
  -7   4   5      138.97      135.32     11.19 o 
  -6   4   5       11.64       20.44      2.97 o 
  -5   4   5      166.22      189.20     12.52 o 
  -4   4   5       26.55       27.73      2.96 o 
  -3   4   5      390.27      398.42     10.07 o 
  -2   4   5      234.26      244.78      8.18 o 
  -1   4   5       50.20       63.56      3.73 o 
   0   4   5     1054.64     1110.35     12.34 o 
   1   4   5       17.16       11.28      2.17 o 
   2   4   5        0.00        4.38      1.93 o 
   3   4   5      159.95      162.91     17.45 o 
   4   4   5       95.09      103.44     33.74 o 
   5   4   5        2.33       10.74      4.76 o 
   6   4   5        0.74       19.76      6.27 o 
 -10   5   5       11.59       18.07      3.24 o 
  -9   5   5      104.43      110.68      7.85 o 
  -8   5   5       13.05       21.81      2.91 o 
  -7   5   5        7.03       14.02      3.07 o 
  -6   5   5      264.75      288.66      9.06 o 
  -5   5   5        1.62        7.10      2.77 o 
  -4   5   5     1123.38     1076.76     17.50 o 
  -3   5   5      298.11      296.59     12.91 o 
  -2   5   5       76.22       61.60      4.89 o 
  -1   5   5       48.41       36.88      2.65 o 
   0   5   5     1378.26     1377.07     21.62 o 
   1   5   5       92.22       88.28      5.14 o 
   2   5   5       69.39       68.88     12.32 o 
   3   5   5      293.30      318.56     12.36 o 
   4   5   5       85.30       86.19      9.39 o 
   5   5   5       24.18       11.43      4.44 o 
   6   5   5        0.35        5.91      4.64 o 
 -10   6   5       24.75       31.52      4.03 o 
  -9   6   5      205.51      190.24     11.14 o 
  -8   6   5        0.08       11.87      4.71 o 
  -7   6   5      273.37      297.13     19.85 o 
  -6   6   5       21.54       29.45      3.80 o 
  -5   6   5        8.83       14.55      3.35 o 
  -4   6   5       46.03       56.88      7.74 o 
  -3   6   5      125.56      112.73      6.00 o 
  -2   6   5       15.77       20.92      2.66 o 
  -1   6   5      380.24      424.57      9.24 o 
   0   6   5      161.40      185.41      7.78 o 
   1   6   5      816.67      776.06     15.87 o 
   2   6   5      266.85      257.46     19.23 o 
   3   6   5      291.78      312.64     22.49 o 
   4   6   5      196.48      187.40     18.91 o 
   5   6   5        7.82        5.83      3.54 o 
   6   6   5       20.79       18.39      7.90 o 
 -10   7   5        1.49       10.52      2.60 o 
  -9   7   5        7.41       10.11      2.07 o 
  -8   7   5        1.09        1.78      1.65 o 
  -7   7   5     1119.39     1187.31     26.00 o 
  -6   7   5       39.27       43.65      4.45 o 
  -5   7   5      906.09      930.42     20.87 o 
  -4   7   5       53.42       42.98      3.49 o 
  -3   7   5      222.63      236.45     13.16 o 
  -2   7   5      540.48      555.07      7.80 o 
  -1   7   5      526.01      525.08     13.99 o 
   0   7   5       75.53       52.36      3.44 o 
   1   7   5      180.39      179.38     12.55 o 
   2   7   5      117.64      109.55     13.32 o 
   3   7   5      164.94      171.56     12.78 o 
   4   7   5      867.16      840.30     50.61 o 
   5   7   5      133.78      129.77     18.13 o 
   6   7   5       52.74       45.79     12.66 o 
 -10   8   5        1.19        8.98      4.46 o 
  -9   8   5       40.20       43.73      4.87 o 
  -8   8   5      237.29      254.59     12.85 o 
  -7   8   5       45.03       33.32      3.60 o 
  -6   8   5        0.88        8.20      2.90 o 
  -5   8   5       50.08       51.47      4.93 o 
  -4   8   5       44.89       43.54      4.77 o 
  -3   8   5       37.10       35.70      4.07 o 
  -2   8   5       69.89       70.57      4.36 o 
  -1   8   5        5.57       12.66      2.66 o 
   0   8   5      232.60      218.43      9.34 o 
   1   8   5       46.27       52.24      5.57 o 
   2   8   5      201.25      203.45     16.05 o 
   3   8   5       10.85       14.24      3.82 o 
   4   8   5        6.37       10.18      3.91 o 
   5   8   5        1.29        7.38      2.88 o 
   6   8   5        7.68       19.52      6.32 o 
  -9   9   5      140.97      138.99      9.49 o 
  -8   9   5       11.25       20.02      3.40 o 
  -7   9   5        6.12       16.44      3.22 o 
  -6   9   5       60.40       66.57      6.19 o 
  -5   9   5      516.28      540.67     28.96 o 
  -4   9   5       93.59      101.72     10.42 o 
  -3   9   5       60.31       49.21      5.84 o 
  -2   9   5        4.01        8.31      2.84 o 
  -1   9   5      120.17      126.36     10.07 o 
   0   9   5      376.13      358.22      9.89 o 
   1   9   5        1.82        2.27      1.24 o 
   2   9   5      160.80      155.18     12.12 o 
   3   9   5       16.09       19.66      2.79 o 
   4   9   5       17.35       17.66      8.23 o 
   5   9   5      118.56      152.14     22.22 o 
  -9  10   5       16.66       15.86      5.26 o 
  -8  10   5        8.46        7.94      3.16 o 
  -7  10   5      233.35      249.60      9.50 o 
  -6  10   5      546.19      558.33     23.39 o 
  -5  10   5      229.52      256.32     18.42 o 
  -4  10   5       75.40       67.65      6.76 o 
  -3  10   5       85.98       94.20      8.07 o 
  -2  10   5      229.47      233.49      9.47 o 
  -1  10   5      172.84      185.72     13.48 o 
   0  10   5       58.71       54.79      4.99 o 
   1  10   5      538.56      562.69     28.10 o 
   2  10   5      337.82      358.23     11.62 o 
   3  10   5      918.12      933.11     25.07 o 
   4  10   5        3.89        5.41      1.61 o 
   5  10   5       33.06       28.69     10.08 o 
  -9  11   5       54.39       42.23     10.68 o 
  -8  11   5      147.28      174.28     12.52 o 
  -7  11   5      158.54      164.52     10.79 o 
  -6  11   5       50.65       55.02      5.77 o 
  -5  11   5        0.05        9.70      2.30 o 
  -4  11   5      429.26      464.30     19.88 o 
  -3  11   5       86.31       77.81      6.80 o 
  -2  11   5       49.04       44.54      4.22 o 
  -1  11   5       67.66       78.67      7.83 o 
   0  11   5      368.50      362.30     11.55 o 
   1  11   5      294.02      301.53     23.82 o 
   2  11   5      135.38      141.64     17.07 o 
   3  11   5      221.84      193.86     26.29 o 
   4  11   5      172.09      135.90     12.66 o 
   5  11   5        8.68       12.86      4.40 o 
  -8  12   5       27.21       28.81      4.42 o 
  -7  12   5        0.35       10.50      2.24 o 
  -6  12   5      406.33      424.74     21.39 o 
  -5  12   5      179.24      189.88     14.00 o 
  -4  12   5       79.05       73.24      6.50 o 
  -3  12   5       63.73       56.60     12.23 o 
  -2  12   5      348.12      366.86     11.04 o 
  -1  12   5        0.93        5.56      1.85 o 
   0  12   5      466.29      431.07     19.25 o 
   1  12   5       56.07       58.83      6.95 o 
   2  12   5       11.37       13.55      3.40 o 
   3  12   5       32.09       28.47      4.43 o 
   4  12   5       92.39       89.97      9.24 o 
  -8  13   5        0.23        6.16      1.69 o 
  -7  13   5       33.21       32.48      4.39 o 
  -6  13   5       83.24       67.39      6.79 o 
  -5  13   5      126.49      133.60     13.81 o 
  -4  13   5        1.29       10.99      2.23 o 
  -3  13   5       60.84       65.19      6.04 o 
  -2  13   5      178.76      175.16     12.07 o 
  -1  13   5      445.69      456.50     17.17 o 
   0  13   5      178.76      159.34     20.36 o 
   1  13   5      319.08      313.61     12.27 o 
   2  13   5       56.64       63.23     22.81 o 
   3  13   5       14.07       15.15      3.98 o 
   4  13   5        0.03        3.82      5.80 o 
  -8  14   5        9.23       15.31      3.16 o 
  -7  14   5      175.52      158.69     10.30 o 
  -6  14   5       56.33       52.90      5.80 o 
  -5  14   5       61.12       69.21      9.87 o 
  -4  14   5       47.07       43.80      5.87 o 
  -3  14   5       57.94       69.86      5.75 o 
  -2  14   5      129.01      140.81      8.17 o 
  -1  14   5      117.55      125.53     10.96 o 
   0  14   5        2.78        7.23      2.50 o 
   1  14   5      392.41      371.67     19.01 o 
   2  14   5        0.91        9.06      6.37 o 
   3  14   5      112.10       84.10     14.37 o 
   4  14   5       70.36       76.44     23.12 o 
  -7  15   5        0.01        7.63      2.39 o 
  -6  15   5      232.99      247.22     14.36 o 
  -5  15   5       66.96       56.46      9.16 o 
  -4  15   5      166.22      171.43      7.63 o 
  -3  15   5       86.80       62.80      6.15 o 
  -2  15   5      201.32      197.67     15.21 o 
  -1  15   5      190.77      198.41     16.07 o 
   0  15   5       61.33       66.67      7.22 o 
   1  15   5      319.72      375.68     23.59 o 
   2  15   5      146.23      147.25     21.22 o 
   3  15   5       10.49       16.28      8.67 o 
  -6  16   5       13.87       12.97      4.54 o 
  -5  16   5      126.95      132.11     11.51 o 
  -4  16   5       19.56       17.02      2.93 o 
  -3  16   5       24.82       21.77      2.92 o 
  -2  16   5       97.30       68.45     11.40 o 
  -1  16   5        9.75        8.47      2.49 o 
   0  16   5      437.38      456.01     26.77 o 
   1  16   5      196.60      215.98     12.40 o 
   2  16   5       46.88       29.63     10.38 o 
  -6  17   5       25.82       18.07      3.64 o 
  -5  17   5      200.66      191.63     14.58 o 
  -4  17   5        4.80        6.73      1.90 o 
  -3  17   5       59.67       47.11      6.50 o 
  -2  17   5       11.01       13.75      3.17 o 
  -1  17   5       96.53      105.60      8.61 o 
   0  17   5      197.58      205.37     13.92 o 
   1  17   5       80.05       85.45      7.85 o 
   2  17   5       10.78       10.53      2.35 o 
  -5  18   5        1.74       13.38      3.95 o 
  -4  18   5       50.18       41.34      7.47 o 
  -3  18   5      247.80      213.74     16.89 o 
  -2  18   5      317.83      289.98     24.10 o 
  -1  18   5      109.30      100.85      8.41 o 
   0  18   5       99.82      113.81     10.11 o 
   1  18   5        1.43        9.94      3.64 o 
  -3  19   5       49.21       42.37      5.44 o 
  -2  19   5        2.15       10.30      3.04 o 
  -1  19   5        0.01       15.84      3.25 o 
 -10   0   6       14.83        4.97      5.26 o 
  -9   0   6      163.66      124.97      8.71 o 
  -8   0   6      581.09      600.93     29.55 o 
  -7   0   6        5.80       16.07     13.10 o 
  -6   0   6     1448.21     1494.04    131.03 o 
  -5   0   6        0.20        2.39      2.11 o 
  -4   0   6      140.03      162.52     12.19 o 
  -3   0   6     1550.04     1667.83     32.62 o 
  -2   0   6       32.31       27.32      3.26 o 
  -1   0   6      374.76      402.48     11.21 o 
   0   0   6      974.40      966.82     22.47 o 
   1   0   6      668.35      691.59     26.93 o 
   2   0   6      213.43      213.63     11.21 o 
   3   0   6      701.14      776.58     46.57 o 
   4   0   6       53.52       65.67     12.80 o 
   5   0   6      142.26      130.38     16.82 o 
 -10   1   6      178.65      197.07     38.43 o 
  -9   1   6       42.76       44.69      6.02 o 
  -8   1   6        1.21       19.37      3.15 o 
  -7   1   6        0.02       14.66      3.22 o 
  -6   1   6        6.88       10.30      2.74 o 
  -5   1   6      108.52      111.31      6.65 o 
  -4   1   6        0.58       10.40      1.80 o 
  -3   1   6      992.91      985.99     14.12 o 
  -2   1   6       93.69      117.43      6.64 o 
  -1   1   6       61.73       66.69      4.07 o 
   0   1   6      171.56      222.88     13.11 o 
   1   1   6        1.30        7.26      1.87 o 
   2   1   6      234.43      219.98     16.09 o 
   3   1   6      423.07      428.66     22.14 o 
   4   1   6      119.12      117.41     15.57 o 
   5   1   6       19.26       27.96      7.30 o 
 -10   2   6        3.24        5.89      1.91 o 
  -9   2   6       85.83       83.80      7.48 o 
  -8   2   6        6.60       18.00      2.74 o 
  -7   2   6      301.32      307.65     25.86 o 
  -6   2   6      109.60      122.16     11.49 o 
  -5   2   6       18.86       16.52      2.56 o 
  -4   2   6      325.91      362.95     27.09 o 
  -3   2   6       88.60       76.95      6.90 o 
  -2   2   6      156.90      180.89      7.16 o 
  -1   2   6        7.84       12.31      1.09 o 
   0   2   6        0.52        7.13      1.25 o 
   1   2   6      275.73      244.05     14.83 o 
   2   2   6      223.47      227.96     22.78 o 
   3   2   6        0.10        3.90      1.50 o 
   4   2   6      213.11      196.97     35.73 o 
   5   2   6        0.68        9.05      4.10 o 
 -10   3   6       12.24       20.49      3.03 o 
  -9   3   6       61.67       66.98      6.09 o 
  -8   3   6        3.81       13.10      3.80 o 
  -7   3   6      327.10      387.85     25.14 o 
  -6   3   6      143.69      106.41     17.35 o 
  -5   3   6      746.59      715.13     14.63 o 
  -4   3   6      117.92      150.79      9.28 o 
  -3   3   6        4.13       11.13      2.00 o 
  -2   3   6      418.08      405.01      8.49 o 
  -1   3   6      165.43      172.04      9.41 o 
   0   3   6      291.80      316.90     14.46 o 
   1   3   6        0.06        4.37      1.21 o 
   2   3   6      199.94      203.04     16.53 o 
   3   3   6       46.96       36.68      4.31 o 
   4   3   6       45.67       33.50      7.97 o 
   5   3   6        7.38        6.85      4.26 o 
 -10   4   6       49.25       53.51      7.54 o 
  -9   4   6        2.75        9.36      3.94 o 
  -8   4   6        1.49       11.68      2.27 o 
  -7   4   6      170.39      174.72     11.98 o 
  -6   4   6      656.21      676.20     15.59 o 
  -5   4   6      106.53      142.94      8.40 o 
  -4   4   6      190.86      186.36     12.60 o 
  -3   4   6      515.60      558.95     10.45 o 
  -2   4   6        7.09       12.51      1.41 o 
  -1   4   6      314.86      349.86      6.15 o 
   0   4   6      996.56     1016.03     12.31 o 
   1   4   6       99.09      104.59      9.04 o 
   2   4   6      150.91      106.21     24.37 o 
   3   4   6       78.11       62.31     23.35 o 
   4   4   6       22.19       29.95      7.61 o 
   5   4   6      228.01      351.60     42.34 o 
 -10   5   6        0.34       10.37      1.79 o 
  -9   5   6        4.70       10.85      2.19 o 
  -8   5   6       80.00       91.37      7.54 o 
  -7   5   6      385.87      371.47     10.12 o 
  -6   5   6       72.03       84.48      7.43 o 
  -5   5   6      210.13      232.12      8.30 o 
  -4   5   6       31.77       32.93      4.73 o 
  -3   5   6      220.44      223.30     20.61 o 
  -2   5   6        1.54       10.69      2.40 o 
  -1   5   6      506.34      532.52     11.30 o 
   0   5   6      194.26      197.90     12.32 o 
   1   5   6       93.82       86.63      9.52 o 
   2   5   6        6.05        8.83      1.10 o 
   3   5   6       98.53       84.04     18.48 o 
   4   5   6       39.09       97.49     21.29 o 
   5   5   6       15.50       36.67     11.91 o 
 -10   6   6       10.63       15.47      2.52 o 
  -9   6   6        0.06       10.43      2.24 o 
  -8   6   6        0.53        7.64      1.58 o 
  -7   6   6      256.61      252.40     19.04 o 
  -6   6   6        7.44        5.68      3.16 o 
  -5   6   6        0.61        6.80      2.17 o 
  -4   6   6      638.58      659.00     16.45 o 
  -3   6   6       14.11       18.73      3.64 o 
  -2   6   6      126.23      144.10      8.18 o 
  -1   6   6       78.50       80.66      5.18 o 
   0   6   6       57.97       57.73      5.06 o 
   1   6   6       20.85       19.36      3.72 o 
   2   6   6      543.84      519.77     24.86 o 
   3   6   6      419.72      392.04     42.84 o 
   4   6   6      214.20      603.62     79.68 o 
   5   6   6        1.11       12.52      6.01 o 
 -10   7   6       93.74       90.95      7.01 o 
  -9   7   6       44.94       41.15      7.82 o 
  -8   7   6      439.42      488.87     27.65 o 
  -7   7   6       23.03       23.55      3.43 o 
  -6   7   6      773.62      789.27     26.44 o 
  -5   7   6      286.21      326.26     11.37 o 
  -4   7   6        0.47        7.92      2.31 o 
  -3   7   6      133.11      126.37      7.08 o 
  -2   7   6       26.19       21.21      3.57 o 
  -1   7   6      485.58      508.08     12.05 o 
   0   7   6      603.69      568.42     25.88 o 
   1   7   6       46.92       46.80      4.83 o 
   2   7   6       33.49       33.42      3.78 o 
   3   7   6      337.76      361.12     60.62 o 
   4   7   6      257.52      402.79     48.70 o 
   5   7   6        0.01       12.95      7.20 o 
 -10   8   6       10.86       19.45      3.61 o 
  -9   8   6      560.22      471.37     56.17 o 
  -8   8   6      171.57      173.70      9.57 o 
  -7   8   6      125.29      100.73      7.89 o 
  -6   8   6     1684.59     1830.16     36.49 o 
  -5   8   6        0.85        8.46      2.86 o 
  -4   8   6        4.20       11.62      2.63 o 
  -3   8   6      856.55      832.11     16.85 o 
  -2   8   6       77.07       88.62      7.45 o 
  -1   8   6       59.06       62.57      5.86 o 
   0   8   6      346.45      357.71     10.38 o 
   1   8   6      446.78      484.51     16.44 o 
   2   8   6      723.12      760.39     17.35 o 
   3   8   6        3.26       11.89      1.96 o 
   4   8   6       37.08       68.37     13.70 o 
   5   8   6       84.87      116.13     18.72 o 
  -9   9   6       66.46       52.67      7.04 o 
  -8   9   6        0.81        8.50      4.31 o 
  -7   9   6      694.26      730.63     37.79 o 
  -6   9   6      156.61      148.57      9.65 o 
  -5   9   6      687.35      743.16     26.87 o 
  -4   9   6      190.36      210.21     10.19 o 
  -3   9   6        4.78        7.47      4.36 o 
  -2   9   6      457.06      486.40     14.41 o 
  -1   9   6      133.80      138.65     11.06 o 
   0   9   6      918.66      896.75     42.22 o 
   1   9   6      578.80      625.55     17.56 o 
   2   9   6      285.56      281.21     23.23 o 
   3   9   6        9.27       21.76     13.00 o 
   4   9   6        2.11       22.07      9.72 o 
   5   9   6        7.14       14.29      5.37 o 
  -9  10   6        0.01        6.42      4.28 o 
  -8  10   6       48.01       51.02      8.46 o 
  -7  10   6       18.06       18.07      2.84 o 
  -6  10   6      931.31      924.45     23.49 o 
  -5  10   6       17.89       16.18      3.52 o 
  -4  10   6      815.41      830.51     30.93 o 
  -3  10   6        2.38        6.67      2.26 o 
  -2  10   6      132.00      113.21     11.38 o 
  -1  10   6       12.01       18.49      2.84 o 
   0  10   6      123.07      113.84     13.97 o 
   1  10   6        0.03        3.64      4.38 o 
   2  10   6       75.91       60.46      7.33 o 
   3  10   6        2.63        3.30     10.14 o 
   4  10   6       19.68       23.31      9.83 o 
  -9  11   6       38.23       20.51      3.66 o 
  -8  11   6      287.94      266.54     18.71 o 
  -7  11   6      290.53      289.83     20.82 o 
  -6  11   6      185.46      181.31      9.66 o 
  -5  11   6      197.46      201.80     15.75 o 
  -4  11   6       53.59       66.61      6.08 o 
  -3  11   6       39.12       46.66      5.21 o 
  -2  11   6       24.19       22.20      3.84 o 
  -1  11   6        5.54        7.74      4.30 o 
   0  11   6      364.80      352.65     25.82 o 
   1  11   6       57.95       43.59      7.84 o 
   2  11   6      127.10      116.47     11.33 o 
   3  11   6        9.22       17.10      3.93 o 
   4  11   6       22.78       43.24     13.11 o 
  -8  12   6       49.86       45.08      7.47 o 
  -7  12   6       12.30       11.99      2.41 o 
  -6  12   6      105.84      123.89      7.16 o 
  -5  12   6      280.22      331.10     20.49 o 
  -4  12   6      210.55      213.34     17.46 o 
  -3  12   6      647.05      708.58     17.54 o 
  -2  12   6      197.41      195.06     12.47 o 
  -1  12   6      106.04      101.73      7.36 o 
   0  12   6      159.40      157.40      7.49 o 
   1  12   6      644.20      656.78     28.73 o 
   2  12   6       25.75       19.27      2.68 o 
   3  12   6       40.73       20.34      4.63 o 
   4  12   6      199.42      547.94    102.14 o 
  -8  13   6       31.59       37.20      8.68 o 
  -7  13   6      484.41      510.26     27.41 o 
  -6  13   6      275.68      266.10     16.91 o 
  -5  13   6       42.63       41.68      8.65 o 
  -4  13   6      467.10      502.49     15.22 o 
  -3  13   6      247.09      229.42      8.38 o 
  -2  13   6       44.59       32.98      4.25 o 
  -1  13   6       17.45       16.17      3.65 o 
   0  13   6       15.28       11.46      3.64 o 
   1  13   6       22.53       25.73      3.55 o 
   2  13   6       25.42       20.22      3.98 o 
   3  13   6       33.02       37.90     13.46 o 
  -7  14   6       75.88       49.44      7.74 o 
  -6  14   6       95.00       88.45      8.40 o 
  -5  14   6       28.23       33.34      5.76 o 
  -4  14   6       29.30       19.30      3.89 o 
  -3  14   6      169.98      178.13      8.97 o 
  -2  14   6       18.21       24.07      3.96 o 
  -1  14   6        0.18        3.46      1.50 o 
   0  14   6      417.40      414.91     26.25 o 
   1  14   6        5.42        6.74      1.85 o 
   2  14   6       84.66       62.49     12.32 o 
   3  14   6       12.47       10.99      3.71 o 
  -7  15   6       56.14       58.46      6.53 o 
  -6  15   6       25.54       17.77      3.61 o 
  -5  15   6      414.22      411.29     21.21 o 
  -4  15   6       20.90       20.99      2.81 o 
  -3  15   6        0.00        7.13      4.68 o 
  -2  15   6      663.25      631.25     49.34 o 
  -1  15   6        0.26        8.44      2.20 o 
   0  15   6      188.98      182.68     13.00 o 
   1  15   6        3.45        9.06      3.87 o 
   2  15   6        0.00       10.75      2.19 o 
  -6  16   6       46.64       27.89      6.92 o 
  -5  16   6       48.30       32.39      5.28 o 
  -4  16   6       69.41       51.00      5.66 o 
  -3  16   6       32.97       24.02      3.13 o 
  -2  16   6      113.98      111.82      8.80 o 
  -1  16   6       10.67       18.36      3.29 o 
   0  16   6        4.96       17.24      3.30 o 
   1  16   6       11.92       13.43      7.96 o 
  -5  17   6       59.38       31.83      7.31 o 
  -4  17   6      150.94      131.62      9.32 o 
  -3  17   6        4.04       15.73      4.87 o 
  -2  17   6        6.22        9.50      2.81 o 
  -1  17   6      244.74      265.44     19.28 o 
   0  17   6        2.45       14.55      2.95 o 
  -4  18   6       46.44       29.19      5.71 o 
  -3  18   6       48.74       35.10      5.31 o 
  -2  18   6        0.90       11.08      2.70 o 
  -1  18   6      380.00      381.20     22.45 o 
 -10   1   7        2.35        8.79      3.13 o 
  -9   1   7       68.94       76.84      7.22 o 
  -8   1   7      167.96      126.42     11.05 o 
  -7   1   7       38.05       29.28      5.00 o 
  -6   1   7      149.24      146.89     13.71 o 
  -5   1   7       50.12       30.43      3.74 o 
  -4   1   7      154.70      159.44      9.11 o 
  -3   1   7        8.40       12.49      2.05 o 
  -2   1   7        0.52        7.31      1.40 o 
  -1   1   7      494.69      526.92      9.62 o 
   0   1   7      477.76      517.11     16.86 o 
   1   1   7      136.69      145.74     13.84 o 
   2   1   7      691.79      747.49     21.61 o 
   3   1   7        3.29        7.28      1.99 o 
   4   1   7       29.94       26.68      7.59 o 
 -10   2   7       52.73       23.64      7.65 o 
  -9   2   7       93.20       96.38     18.67 o 
  -8   2   7       34.56       28.47      4.06 o 
  -7   2   7      769.57      724.94     44.53 o 
  -6   2   7      305.68      295.37     24.20 o 
  -5   2   7        7.46       18.73      2.88 o 
  -4   2   7       63.93       85.93      5.79 o 
  -3   2   7      100.99      101.72      6.68 o 
  -2   2   7      769.02      845.03     13.89 o 
  -1   2   7      460.70      451.97     16.76 o 
   0   2   7        1.01        7.10      6.26 o 
   1   2   7      162.34      204.57     16.56 o 
   2   2   7        8.34       14.13      2.53 o 
   3   2   7       85.38       78.34     11.72 o 
   4   2   7       36.12       44.99     10.37 o 
 -10   3   7        7.32       12.70      2.13 o 
  -9   3   7      102.59       93.82      7.93 o 
  -8   3   7      127.39       85.53      6.98 o 
  -7   3   7      419.59      460.36     15.54 o 
  -6   3   7      292.90      294.15     17.18 o 
  -5   3   7      118.06      123.53     11.47 o 
  -4   3   7      126.95      157.29      8.73 o 
  -3   3   7       63.45       46.64      3.58 o 
  -2   3   7       96.46       99.38      5.87 o 
  -1   3   7        5.53        7.28      2.19 o 
   0   3   7      971.93     1065.84     26.02 o 
   1   3   7      984.95     1068.56     37.56 o 
   2   3   7      462.03      428.50     20.68 o 
   3   3   7       49.13       54.61     11.43 o 
   4   3   7       17.38       20.33      6.65 o 
   5   3   7        2.96       12.98      4.38 o 
 -10   4   7       25.52       18.27      4.19 o 
  -9   4   7       80.26       81.77      7.74 o 
  -8   4   7       81.95       71.10      5.84 o 
  -7   4   7      400.01      384.98     12.62 o 
  -6   4   7      152.95      137.92     12.87 o 
  -5   4   7      167.46      175.64     13.55 o 
  -4   4   7      224.65      216.41     14.57 o 
  -3   4   7      139.67      130.55      7.64 o 
  -2   4   7      107.94       97.77      8.03 o 
  -1   4   7      125.04      130.20      8.79 o 
   0   4   7        2.63        6.15      2.63 o 
   1   4   7      107.23       88.39     16.65 o 
   2   4   7       70.56       75.01     18.35 o 
   3   4   7      498.79      572.13     52.73 o 
   4   4   7       56.13       75.52     14.99 o 
   5   4   7       10.99       15.94      4.97 o 
 -10   5   7        0.18        8.58      3.57 o 
  -9   5   7       52.14       35.25      8.13 o 
  -8   5   7      441.60      443.67     14.91 o 
  -7   5   7        4.12        8.64      5.31 o 
  -6   5   7      709.34      721.15     17.09 o 
  -5   5   7       10.56       16.82      3.73 o 
  -4   5   7       63.25       59.55      6.10 o 
  -3   5   7     1075.98     1076.90     25.56 o 
  -2   5   7       81.04       82.15      7.00 o 
  -1   5   7      109.79      104.57      7.15 o 
   0   5   7       67.35       70.23      5.87 o 
   1   5   7       42.82       57.16     13.13 o 
   2   5   7      750.35      837.78     38.81 o 
   3   5   7        5.85       35.35      8.94 o 
   4   5   7        8.00       16.32      5.67 o 
 -10   6   7       26.69       21.62      3.09 o 
  -9   6   7       67.09       62.28      5.64 o 
  -8   6   7       42.43       49.74      5.84 o 
  -7   6   7      154.03      131.42      9.06 o 
  -6   6   7      555.85      533.44     13.79 o 
  -5   6   7       26.52       25.05      4.04 o 
  -4   6   7       91.00       97.97      9.39 o 
  -3   6   7      213.73      253.71     27.41 o 
  -2   6   7      351.38      330.19     11.26 o 
  -1   6   7      436.61      438.76     14.56 o 
   0   6   7       19.86       15.08      2.11 o 
   1   6   7      331.01      320.58      8.29 o 
   2   6   7       10.29       16.34      4.17 o 
   3   6   7       49.83       60.99     12.86 o 
   4   6   7       52.98       47.79     13.32 o 
 -10   7   7        1.57        9.29      3.49 o 
  -9   7   7       18.45       22.66      3.21 o 
  -8   7   7        8.98       10.72      4.51 o 
  -7   7   7      116.99      148.49     20.96 o 
  -6   7   7      118.86      104.19      7.79 o 
  -5   7   7      158.83      151.64     13.93 o 
  -4   7   7      701.25      739.09     15.91 o 
  -3   7   7      248.85      245.57     11.88 o 
  -2   7   7       24.60       39.10      6.70 o 
  -1   7   7       15.44       14.37      4.88 o 
   0   7   7      332.90      331.51     10.84 o 
   1   7   7      504.47      486.89     24.54 o 
   2   7   7      109.56      113.20     15.72 o 
   3   7   7       37.26       41.33      9.05 o 
   4   7   7       22.64       53.53     14.28 o 
  -9   8   7       94.34      105.14      9.01 o 
  -8   8   7       98.54      107.93      7.90 o 
  -7   8   7       85.75       91.49      7.31 o 
  -6   8   7      304.73      318.94      9.73 o 
  -5   8   7       16.94       14.97      4.49 o 
  -4   8   7      743.45      782.41     18.71 o 
  -3   8   7      224.37      241.23      8.41 o 
  -2   8   7       82.15       80.93      8.27 o 
  -1   8   7      109.57      122.27     15.92 o 
   0   8   7       45.40       55.55      4.91 o 
   1   8   7      141.63      131.32     16.82 o 
   2   8   7      342.88      345.38     51.50 o 
   3   8   7        8.54       16.25      5.57 o 
   4   8   7        0.06        7.71      4.18 o 
  -9   9   7       18.97       14.06      6.99 o 
  -8   9   7      143.93      124.47      7.50 o 
  -7   9   7      362.54      331.56     14.37 o 
  -6   9   7        0.47        8.81      2.25 o 
  -5   9   7       13.68       12.27      5.20 o 
  -4   9   7      258.94      296.42     14.95 o 
  -3   9   7      608.08      717.03     17.65 o 
  -2   9   7        6.35       11.21      2.03 o 
  -1   9   7       44.71       56.07      6.29 o 
   0   9   7       88.04       90.75     19.12 o 
   1   9   7        1.57       10.80      2.67 o 
   2   9   7       63.36       60.33      7.02 o 
   3   9   7        1.39       18.73      6.85 o 
   4   9   7       84.20       86.04     12.27 o 
  -9  10   7        2.45        8.55      2.46 o 
  -8  10   7       31.33       29.84      4.09 o 
  -7  10   7      124.33      109.76      9.96 o 
  -6  10   7      106.47      132.94     12.00 o 
  -5  10   7        2.63       11.97      2.52 o 
  -4  10   7        2.27        8.47      2.19 o 
  -3  10   7       64.38       58.28     10.08 o 
  -2  10   7      445.48      441.35     10.72 o 
  -1  10   7      344.44      342.71     16.20 o 
   0  10   7        0.33        7.08      1.71 o 
   1  10   7      111.34      133.89     12.99 o 
   2  10   7       50.03       33.63      4.52 o 
   3  10   7      188.37      207.97     27.28 o 
  -9  11   7      192.33      206.45     12.58 o 
  -8  11   7       19.51       18.10      3.59 o 
  -7  11   7      150.23      156.73     11.49 o 
  -6  11   7      149.58      164.33      8.54 o 
  -5  11   7       24.18       29.06      3.47 o 
  -4  11   7      313.75      304.95     16.29 o 
  -3  11   7      367.08      406.16     10.99 o 
  -2  11   7      678.32      695.56     16.87 o 
  -1  11   7      207.29      188.42     14.11 o 
   0  11   7       38.00       39.35      5.26 o 
   1  11   7      225.93      218.52     14.76 o 
   2  11   7       36.66       32.46      4.56 o 
   3  11   7      718.70      784.71    189.46 o 
  -8  12   7      199.42      197.52     15.31 o 
  -7  12   7        7.91        6.70      1.86 o 
  -6  12   7       11.60       13.30      4.63 o 
  -5  12   7      124.48      135.93      8.50 o 
  -4  12   7      105.32       98.96      7.77 o 
  -3  12   7      108.07      101.46      9.58 o 
  -2  12   7      118.53      131.07      8.00 o 
  -1  12   7        1.86        9.68      2.62 o 
   0  12   7        1.06        6.58      2.63 o 
   1  12   7       27.97       27.91      9.16 o 
   2  12   7       89.62      104.21     15.49 o 
   3  12   7      245.38      281.54     35.77 o 
  -8  13   7        0.02        8.02      2.28 o 
  -7  13   7        0.02        7.89      3.46 o 
  -6  13   7      686.58      684.73     35.66 o 
  -5  13   7       50.13       45.38      6.36 o 
  -4  13   7       84.08       80.11      8.47 o 
  -3  13   7        3.70        7.53      4.75 o 
  -2  13   7       20.94       18.81      3.90 o 
  -1  13   7        3.07       15.74      2.75 o 
   0  13   7      113.65      108.75      8.60 o 
   1  13   7       11.48       15.89      2.66 o 
   2  13   7      366.32      398.98     68.20 o 
  -7  14   7        1.66       11.51      3.16 o 
  -6  14   7       27.76       25.72      4.74 o 
  -5  14   7        3.58        7.91      2.26 o 
  -4  14   7      279.46      264.35     15.27 o 
  -3  14   7       34.75       35.75      5.76 o 
  -2  14   7       59.09       44.29      8.61 o 
  -1  14   7      321.26      306.35     17.64 o 
   0  14   7       11.11       10.12      2.41 o 
   1  14   7       49.24       49.85      7.72 o 
   2  14   7       86.59       78.17     13.54 o 
  -6  15   7       72.80       72.64     10.89 o 
  -5  15   7        1.06        6.08      5.69 o 
  -4  15   7       25.51       17.47      4.82 o 
  -3  15   7       68.24       58.75     13.60 o 
  -2  15   7       26.98       27.27      4.88 o 
  -1  15   7      153.15      129.00      8.63 o 
   0  15   7        1.41        3.58      3.39 o 
   1  15   7        3.25        7.47      4.19 o 
  -6  16   7        9.20        9.70      2.89 o 
  -5  16   7       22.72       18.55      3.40 o 
  -4  16   7      331.52      303.44     20.25 o 
  -3  16   7       32.37       24.59      3.56 o 
  -2  16   7       88.67       89.12      8.20 o 
  -1  16   7      111.16      102.11      8.52 o 
   0  16   7        2.54       12.34      2.73 o 
  -4  17   7       13.74       15.34      3.02 o 
  -3  17   7       72.34       68.09      8.03 o 
  -2  17   7       61.71       50.05      6.42 o 
  -1  17   7       42.36       47.28      7.94 o 
 -10   0   8        9.19       17.03      4.92 o 
  -9   0   8       50.13       40.57      6.50 o 
  -8   0   8      759.58      804.01     42.06 o 
  -7   0   8      286.04      246.16     21.88 o 
  -6   0   8      812.86      793.20     48.30 o 
  -5   0   8       50.86       59.55     21.43 o 
  -4   0   8       16.18       15.69      3.30 o 
  -3   0   8     2656.17     2570.31    116.63 o 
  -2   0   8        1.11        4.01      3.15 o 
  -1   0   8        3.38       12.30      3.70 o 
   0   0   8       72.57       94.98     17.51 o 
   1   0   8      101.21      108.25     12.77 o 
   2   0   8        4.33        4.70      2.35 o 
   3   0   8        0.33        8.99      4.50 o 
 -10   1   8        6.67       15.17      2.73 o 
  -9   1   8       47.27       38.67      5.54 o 
  -8   1   8       52.80       51.21      5.73 o 
  -7   1   8       11.23        6.60      2.99 o 
  -6   1   8       44.20       37.19      7.60 o 
  -5   1   8     1049.29     1037.03     24.41 o 
  -4   1   8       62.62       62.16      6.17 o 
  -3   1   8       13.12       17.93      2.85 o 
  -2   1   8       16.31       18.67      3.59 o 
  -1   1   8       42.15       32.11      5.19 o 
   0   1   8     1939.10     2039.88     51.93 o 
   1   1   8      874.93      924.93     23.75 o 
   2   1   8       32.45       25.69      5.79 o 
   3   1   8       55.23       43.49      8.44 o 
 -10   2   8        0.12       14.00      2.30 o 
  -9   2   8       23.83       39.07     12.72 o 
  -8   2   8        0.26       16.76      6.21 o 
  -7   2   8       25.63       23.17      6.20 o 
  -6   2   8       53.14       39.42      5.24 o 
  -5   2   8      179.71      198.15     13.46 o 
  -4   2   8       21.87       22.50      7.13 o 
  -3   2   8        0.57        4.00      3.80 o 
  -2   2   8       29.79       22.24      4.76 o 
  -1   2   8      136.56      131.87     12.76 o 
   0   2   8       60.12       56.72      7.16 o 
   1   2   8       31.52       30.19     10.09 o 
   2   2   8       26.77       30.17     13.18 o 
   3   2   8       19.67       25.11      7.07 o 
   4   2   8       12.74       18.57      5.68 o 
 -10   3   8       13.84       17.38      2.90 o 
  -9   3   8       46.52       33.07      3.75 o 
  -8   3   8      134.13      129.60      7.43 o 
  -7   3   8      564.88      496.76     16.18 o 
  -6   3   8        7.22       11.06      2.72 o 
  -5   3   8      486.11      496.60     17.68 o 
  -4   3   8     1031.17     1055.59     25.18 o 
  -3   3   8       39.21       42.89      4.48 o 
  -2   3   8        5.84        4.25      2.12 o 
  -1   3   8      354.98      312.33     23.08 o 
   0   3   8      286.10      302.97     18.90 o 
   1   3   8       26.21       39.71      4.23 o 
   2   3   8      231.80      235.89     43.21 o 
   3   3   8       73.19       62.54     12.37 o 
   4   3   8        0.46       10.69      4.15 o 
 -10   4   8       19.85       31.71      8.85 o 
  -9   4   8       14.21       23.61      3.33 o 
  -8   4   8      287.72      262.69     12.12 o 
  -7   4   8       12.47       25.69      4.09 o 
  -6   4   8      293.69      316.85     10.86 o 
  -5   4   8      523.31      508.72     14.02 o 
  -4   4   8      163.69      173.81     14.26 o 
  -3   4   8      394.62      379.39     14.76 o 
  -2   4   8        3.09        6.70      2.43 o 
  -1   4   8       85.18      101.87     11.25 o 
   0   4   8       15.08       14.68      2.19 o 
   1   4   8       63.92       35.60      7.25 o 
   2   4   8      388.41      372.61     33.67 o 
   3   4   8        0.03       11.82      4.60 o 
   4   4   8        2.41       25.58      8.50 o 
 -10   5   8        3.73       13.15      2.59 o 
  -9   5   8        3.17       11.92      3.65 o 
  -8   5   8        9.89       17.42      2.51 o 
  -7   5   8        0.06        5.25      2.25 o 
  -6   5   8      484.73      531.90     27.41 o 
  -5   5   8      903.51      930.63     21.51 o 
  -4   5   8      197.98      170.82     16.14 o 
  -3   5   8      265.95      274.27     11.61 o 
  -2   5   8       29.68       39.91      9.02 o 
  -1   5   8      267.75      261.79     15.98 o 
   0   5   8      129.90      127.27     11.98 o 
   1   5   8      412.17      435.63     26.42 o 
   2   5   8        3.27       10.83      3.02 o 
   3   5   8       95.53       93.58     13.70 o 
 -10   6   8       32.86       32.12      4.99 o 
  -9   6   8       13.79       20.98      3.24 o 
  -8   6   8      149.50      112.09     10.21 o 
  -7   6   8       10.15       12.20      2.44 o 
  -6   6   8       99.54       96.23      8.62 o 
  -5   6   8        0.26       11.04      2.96 o 
  -4   6   8        0.00        5.47      2.32 o 
  -3   6   8      576.45      597.66     30.14 o 
  -2   6   8       20.83       18.76      2.90 o 
  -1   6   8      103.92      108.46      8.41 o 
   0   6   8      106.42      105.50     10.61 o 
   1   6   8        4.84        7.08      3.57 o 
   2   6   8      131.91      148.62     15.55 o 
   3   6   8       77.67       77.03     19.34 o 
  -9   7   8        6.83        7.71      1.68 o 
  -8   7   8        3.95       11.10      2.94 o 
  -7   7   8      254.49      221.43     10.97 o 
  -6   7   8      319.65      323.06     15.24 o 
  -5   7   8        9.32       11.52      2.26 o 
  -4   7   8      129.32      126.06      9.80 o 
  -3   7   8      228.59      208.38     14.88 o 
  -2   7   8      497.60      480.56     13.86 o 
  -1   7   8        8.11       14.48      2.87 o 
   0   7   8       41.13       40.37      7.22 o 
   1   7   8       26.87       42.13      6.41 o 
   2   7   8        1.61        8.43      3.94 o 
   3   7   8      254.76      270.89     41.31 o 
  -9   8   8       55.28       49.83      6.15 o 
  -8   8   8      230.76      199.33     10.99 o 
  -7   8   8       21.12       22.48      2.88 o 
  -6   8   8      121.94      120.58      9.46 o 
  -5   8   8        3.36       14.84      4.03 o 
  -4   8   8        9.20        6.93      1.66 o 
  -3   8   8       48.62       42.66      3.59 o 
  -2   8   8        2.20        8.36      3.15 o 
  -1   8   8       34.70       27.42      3.96 o 
   0   8   8      430.18      382.65     30.11 o 
   1   8   8       71.73       91.55     12.68 o 
   2   8   8      229.91      249.80     30.29 o 
   3   8   8       17.05       27.22      9.07 o 
  -9   9   8      110.73       92.64      7.31 o 
  -8   9   8       85.94       76.52     11.49 o 
  -7   9   8       75.08       56.70      5.70 o 
  -6   9   8        0.41        4.41      2.53 o 
  -5   9   8      496.28      504.65     16.82 o 
  -4   9   8      465.08      455.95     14.39 o 
  -3   9   8        1.74       17.01      4.91 o 
  -2   9   8       33.36       29.20      3.44 o 
  -1   9   8       90.84       93.88      6.98 o 
   0   9   8       31.44       37.82      4.11 o 
   1   9   8      416.94      424.46     40.02 o 
   2   9   8      146.81      167.16     24.53 o 
   3   9   8       25.83       46.86     14.78 o 
  -9  10   8       54.77       42.33      7.67 o 
  -8  10   8        6.57       10.01      3.47 o 
  -7  10   8       96.65       83.72      6.81 o 
  -6  10   8       17.35       20.59      3.34 o 
  -5  10   8        5.15        8.19      2.05 o 
  -4  10   8      230.98      210.19     15.59 o 
  -3  10   8      622.01      639.58     18.53 o 
  -2  10   8       29.97       35.09      3.28 o 
  -1  10   8       95.35       90.27     11.77 o 
   0  10   8       72.46       67.55      6.55 o 
   1  10   8      269.24      260.70     22.43 o 
   2  10   8      107.15      129.02     22.22 o 
  -8  11   8       74.00       73.86      9.20 o 
  -7  11   8       95.19       83.98      8.77 o 
  -6  11   8       19.24       16.76      2.88 o 
  -5  11   8      181.80      172.71      8.58 o 
  -4  11   8       16.25       15.24      3.62 o 
  -3  11   8      175.52      163.25      7.47 o 
  -2  11   8        9.79       13.65      2.33 o 
  -1  11   8        8.45       27.92      3.50 o 
   0  11   8       66.19       52.98     10.25 o 
   1  11   8        9.94       12.47      3.91 o 
   2  11   8        4.64       19.26      6.70 o 
  -8  12   8       13.34        9.93      2.51 o 
  -7  12   8      112.67       98.71      9.97 o 
  -6  12   8        0.10       12.84      3.00 o 
  -5  12   8      154.95      153.43     10.72 o 
  -4  12   8      163.49      159.43      9.97 o 
  -3  12   8        3.80       13.17      1.99 o 
  -2  12   8        5.65        7.62      3.79 o 
  -1  12   8        2.24        5.28      5.84 o 
   0  12   8       15.98        9.63      6.34 o 
   1  12   8      104.87       94.48     13.46 o 
  -7  13   8       23.56       25.66      3.97 o 
  -6  13   8       80.46       92.11      9.77 o 
  -5  13   8      253.23      253.53     18.83 o 
  -4  13   8       21.11       10.95      3.16 o 
  -3  13   8       19.70       22.39      3.14 o 
  -2  13   8       88.80       78.16      7.61 o 
  -1  13   8       25.42       30.55      3.84 o 
   0  13   8       41.53       40.82     10.34 o 
   1  13   8        0.72        4.82      6.49 o 
  -7  14   8       10.23       17.39      3.84 o 
  -6  14   8       72.30       66.54      9.34 o 
  -5  14   8      141.41      122.96      8.39 o 
  -4  14   8      350.49      318.99     22.22 o 
  -3  14   8        5.49       12.56      3.26 o 
  -2  14   8       27.59       21.91      3.59 o 
  -1  14   8      107.96      121.50      8.20 o 
   0  14   8       20.31       30.98      6.42 o 
  -6  15   8        4.05       14.32      4.64 o 
  -5  15   8        6.55       13.45      2.71 o 
  -4  15   8      176.16      154.02     11.99 o 
  -3  15   8        1.67       10.17      2.80 o 
  -2  15   8       64.40       61.77      8.03 o 
  -1  15   8       52.15       38.09      5.21 o 
  -4  16   8        6.49       10.50      2.22 o 
  -3  16   8       79.86       89.01      8.34 o 
  -2  16   8        2.40        5.22      3.06 o 
 -10   1   9        6.26       14.03      2.92 o 
  -9   1   9       17.49       18.44      3.08 o 
  -8   1   9      133.20      124.90      8.69 o 
  -7   1   9      166.16      168.64     11.80 o 
  -6   1   9        0.87       13.54      2.55 o 
  -5   1   9     1687.11     1834.93     53.74 o 
  -4   1   9      396.50      366.90     18.76 o 
  -3   1   9      722.62      730.84     40.73 o 
  -2   1   9      260.72      251.87     18.05 o 
  -1   1   9       12.65       20.71      7.68 o 
   0   1   9        7.50       11.56      3.86 o 
   1   1   9      118.42       93.82      9.70 o 
   2   1   9        1.11        5.99      2.39 o 
 -10   2   9        2.31        7.36      1.94 o 
  -9   2   9       36.90       44.11      6.04 o 
  -8   2   9       51.19       44.12     11.68 o 
  -7   2   9      225.29      193.84      9.40 o 
  -6   2   9      707.89      780.47     47.31 o 
  -5   2   9       41.36       54.25     24.24 o 
  -4   2   9       70.12       64.05      6.48 o 
  -3   2   9      181.37      159.66     12.96 o 
  -2   2   9        9.77       14.01      2.67 o 
  -1   2   9      306.65      315.65     42.53 o 
   0   2   9       76.33      113.20     22.98 o 
   1   2   9       58.05       54.22      6.63 o 
   2   2   9      102.01      121.10     16.63 o 
 -10   3   9        9.01       12.98      3.81 o 
  -9   3   9       26.45       22.59      3.14 o 
  -8   3   9       45.95       35.86      8.63 o 
  -7   3   9        1.25        7.56      1.90 o 
  -6   3   9      149.70      143.68     11.10 o 
  -5   3   9      460.36      444.82     12.37 o 
  -4   3   9      152.20      154.42     11.94 o 
  -3   3   9        9.63       12.56      2.21 o 
  -2   3   9      350.42      328.61     20.96 o 
  -1   3   9      183.83      196.34     19.76 o 
   0   3   9       90.01       85.37      9.96 o 
   1   3   9       59.56       74.37     23.83 o 
   2   3   9        0.00        5.49      3.44 o 
   3   3   9       27.84       19.17      6.52 o 
 -10   4   9       32.47       57.99     14.66 o 
  -9   4   9       99.28       93.27      6.30 o 
  -8   4   9        3.58        8.66      2.11 o 
  -7   4   9      337.38      339.67     17.30 o 
  -6   4   9      261.14      293.75     16.57 o 
  -5   4   9      239.44      240.17     13.45 o 
  -4   4   9        7.33        6.03      2.79 o 
  -3   4   9       65.95       64.65      5.48 o 
  -2   4   9       91.29       97.79      7.50 o 
  -1   4   9       44.66       39.75      6.93 o 
   0   4   9      534.79      531.96     30.26 o 
   1   4   9        5.98       11.55      3.32 o 
   2   4   9      180.89      192.41     22.84 o 
 -10   5   9      185.20      176.23     11.88 o 
  -9   5   9        0.87       19.10      2.64 o 
  -8   5   9       25.55       25.68      3.09 o 
  -7   5   9      244.88      264.59     14.14 o 
  -6   5   9        1.03        9.82      2.50 o 
  -5   5   9      232.39      211.57     23.19 o 
  -4   5   9      383.07      365.88     14.82 o 
  -3   5   9      382.60      355.15     20.43 o 
  -2   5   9      291.25      313.09     10.13 o 
  -1   5   9       69.99       67.42      6.19 o 
   0   5   9       55.33       54.29      8.53 o 
   1   5   9      224.71      216.32     18.89 o 
   2   5   9       16.68        9.25      3.54 o 
  -9   6   9        3.12        5.69      1.61 o 
  -8   6   9        0.02        5.83      4.20 o 
  -7   6   9       42.65       37.84      5.18 o 
  -6   6   9       45.49       38.75      8.59 o 
  -5   6   9       11.87       12.39      2.49 o 
  -4   6   9        2.90        5.46      3.89 o 
  -3   6   9      197.31      175.55     12.85 o 
  -2   6   9       17.63       22.21      4.64 o 
  -1   6   9        2.00        9.59      2.07 o 
   0   6   9        5.42       17.84      6.68 o 
   1   6   9        0.58       10.77      3.32 o 
   2   6   9       15.15       25.52      7.76 o 
  -9   7   9       11.25       15.38      2.81 o 
  -8   7   9        6.30       14.69      2.51 o 
  -7   7   9       32.27       37.96      4.48 o 
  -6   7   9      638.24      671.62     24.13 o 
  -5   7   9       56.96       51.72      8.39 o 
  -4   7   9      177.11      183.74      9.56 o 
  -3   7   9       28.63       19.90      2.78 o 
  -2   7   9      433.49      392.66     22.75 o 
  -1   7   9       29.97       22.74      5.69 o 
   0   7   9       18.69       14.80      4.85 o 
   1   7   9       83.07       89.28     12.06 o 
   2   7   9       66.34       72.70     13.91 o 
  -9   8   9       15.41       14.53      4.90 o 
  -8   8   9       20.34       17.69      2.90 o 
  -7   8   9      123.25      106.76      7.79 o 
  -6   8   9      233.42      234.72     11.65 o 
  -5   8   9       45.18       32.33      8.68 o 
  -4   8   9        0.14        6.94      2.15 o 
  -3   8   9        1.94       12.11      2.72 o 
  -2   8   9        1.05        6.49      2.35 o 
  -1   8   9       67.15       75.66      8.95 o 
   0   8   9       44.34       44.92      6.60 o 
   1   8   9       82.67       88.79     11.09 o 
   2   8   9      230.62      261.37     33.76 o 
  -9   9   9        1.11       10.15      2.35 o 
  -8   9   9        4.67        9.81      1.92 o 
  -7   9   9        2.57        6.92      3.79 o 
  -6   9   9        0.21       11.50      2.52 o 
  -5   9   9        0.32        6.60      2.18 o 
  -4   9   9       18.71       19.22      3.82 o 
  -3   9   9        5.53        7.98      1.67 o 
  -2   9   9       18.98       17.46      4.44 o 
  -1   9   9       35.52       27.62      3.72 o 
   0   9   9        8.34       15.10      4.15 o 
   1   9   9      108.24      109.14     11.98 o 
  -8  10   9       35.91       26.95      4.07 o 
  -7  10   9       11.14       12.07      5.72 o 
  -6  10   9       15.54       22.93      3.58 o 
  -5  10   9      169.81      171.03     15.46 o 
  -4  10   9      155.25      162.54     10.60 o 
  -3  10   9       72.45       57.59      5.21 o 
  -2  10   9       19.14       17.84      2.91 o 
  -1  10   9       25.61       28.92      4.31 o 
   0  10   9        2.93        3.70      7.46 o 
   1  10   9       67.67       74.95     14.70 o 
  -8  11   9       21.53       14.29      6.15 o 
  -7  11   9       65.66       70.20     24.75 o 
  -6  11   9      123.03      126.14     12.30 o 
  -5  11   9        8.26       14.62      3.11 o 
  -4  11   9      185.73      176.26     10.75 o 
  -3  11   9      127.69      161.54     31.75 o 
  -2  11   9       96.16      124.84     12.92 o 
  -1  11   9        0.09        9.11      2.51 o 
   0  11   9       94.83       90.42     10.39 o 
  -7  12   9        0.26       14.76      3.36 o 
  -6  12   9       23.53       15.34      3.05 o 
  -5  12   9        4.47       15.60      3.01 o 
  -4  12   9       97.74       80.75      7.48 o 
  -3  12   9        6.78        8.84      1.95 o 
  -2  12   9       80.48       99.71     15.27 o 
  -1  12   9       33.68       19.33      4.49 o 
   0  12   9       18.09       18.24      4.00 o 
  -6  13   9       23.87       19.89      5.12 o 
  -5  13   9        1.49        5.00      4.25 o 
  -4  13   9       63.36       63.23      6.21 o 
  -3  13   9       14.81       15.63      2.91 o 
  -2  13   9        0.07        8.11      2.09 o 
  -1  13   9       91.12       84.83      8.85 o 
  -5  14   9        5.80       12.85      3.67 o 
  -4  14   9      208.10      154.88     20.95 o 
  -3  14   9        0.00       10.74      2.57 o 
  -2  14   9        0.97       11.02      2.41 o 
  -9   0  10       46.77       54.97     10.44 o 
  -8   0  10       67.26       53.92      8.74 o 
  -7   0  10       18.17       11.29      7.31 o 
  -6   0  10        5.97        8.17      5.33 o 
  -5   0  10      228.82      195.06     19.54 o 
  -4   0  10     1890.11     1891.59     98.82 o 
  -3   0  10        1.93       10.70      3.12 o 
  -2   0  10       74.65       77.44     16.99 o 
  -1   0  10      516.82      655.24     51.33 o 
   0   0  10      335.35      259.40     40.88 o 
   1   0  10        6.60       14.64      5.06 o 
  -9   1  10       93.48       96.27      7.63 o 
  -8   1  10       28.89       22.50      7.02 o 
  -7   1  10       72.92       75.45      7.98 o 
  -6   1  10       34.57       41.79      4.72 o 
  -5   1  10      205.47      204.01     12.47 o 
  -4   1  10      301.41      294.12     22.48 o 
  -3   1  10      345.25      311.21     28.00 o 
  -2   1  10       88.46      100.15     32.90 o 
  -1   1  10        4.93       13.56      2.76 o 
   0   1  10        0.22        6.45      2.41 o 
   1   1  10        0.49        8.01      2.66 o 
  -9   2  10       20.04       16.32      4.58 o 
  -8   2  10       12.50       26.58      3.86 o 
  -7   2  10       18.08       12.82      3.09 o 
  -6   2  10       23.00       22.24      3.34 o 
  -5   2  10      208.47      235.97     13.77 o 
  -4   2  10        8.93       15.65      2.52 o 
  -3   2  10       22.59       21.71      2.75 o 
  -2   2  10      121.20      130.60     28.40 o 
  -1   2  10        9.49       21.57      4.73 o 
   0   2  10        6.06       14.24      5.43 o 
   1   2  10        0.16        1.22      3.37 o 
  -9   3  10        0.70        6.88      3.43 o 
  -8   3  10       50.74       26.72      4.57 o 
  -7   3  10      140.30      135.72     10.02 o 
  -6   3  10      141.69      160.77     12.21 o 
  -5   3  10       29.75       27.72      3.48 o 
  -4   3  10      701.11      754.74     21.06 o 
  -3   3  10      439.46      457.45     15.83 o 
  -2   3  10        2.15       12.93      3.17 o 
  -1   3  10      481.60      619.86    149.16 o 
   0   3  10       35.60       38.34      5.40 o 
   1   3  10       30.41       22.13      4.51 o 
  -9   4  10       13.12        8.48      2.71 o 
  -8   4  10      102.03       90.68      9.09 o 
  -7   4  10      190.04      159.22     11.65 o 
  -6   4  10       35.16       28.28      4.96 o 
  -5   4  10      144.39      129.10     11.62 o 
  -4   4  10      542.17      534.46     17.40 o 
  -3   4  10       67.25       57.96      7.00 o 
  -2   4  10       43.42       35.13      7.57 o 
  -1   4  10       89.31       87.44     13.15 o 
   0   4  10       16.18       30.28      4.81 o 
   1   4  10       64.59       58.48     20.55 o 
  -9   5  10      124.69      122.28      8.94 o 
  -8   5  10      186.31      167.67      9.62 o 
  -7   5  10       58.49       51.27     10.50 o 
  -6   5  10        0.04       11.05      5.14 o 
  -5   5  10      139.62      145.94      8.98 o 
  -4   5  10      496.62      545.63     22.50 o 
  -3   5  10      308.65      301.06     25.19 o 
  -2   5  10      152.87      138.51     16.74 o 
  -1   5  10      203.03      214.10     22.65 o 
   0   5  10       77.47       74.36     18.21 o 
   1   5  10        1.36        4.95      3.77 o 
  -9   6  10        0.00       10.76      2.12 o 
  -8   6  10        3.49       13.02      3.18 o 
  -7   6  10       98.86       95.49      7.55 o 
  -6   6  10      242.58      237.10     16.98 o 
  -5   6  10       95.92      108.37      9.28 o 
  -4   6  10        0.69       16.03      2.53 o 
  -3   6  10       31.63       21.06      4.34 o 
  -2   6  10       22.65       12.79      4.23 o 
  -1   6  10        0.41       11.90      3.13 o 
   0   6  10       48.58       53.33      9.60 o 
   1   6  10        9.25       26.76      9.51 o 
  -9   7  10       72.69       57.55      5.08 o 
  -8   7  10      103.52       82.19      6.85 o 
  -7   7  10        0.89       11.31      2.72 o 
  -6   7  10      130.71      135.79     14.09 o 
  -5   7  10       44.35       39.65      5.36 o 
  -4   7  10       21.65       20.90      4.12 o 
  -3   7  10       34.92       29.71      4.93 o 
  -2   7  10       10.75       12.45      2.23 o 
  -1   7  10       58.46       75.12     10.82 o 
   0   7  10        2.08       11.50      3.31 o 
   1   7  10      228.67      195.48     29.69 o 
  -8   8  10      240.31      228.38     20.46 o 
  -7   8  10        0.00       14.19      2.47 o 
  -6   8  10      177.04      184.80      9.37 o 
  -5   8  10        0.52        9.38      2.49 o 
  -4   8  10       10.58       21.45      2.82 o 
  -3   8  10      328.80      277.93     29.81 o 
  -2   8  10      235.29      221.06     22.60 o 
  -1   8  10       84.58       97.90      9.57 o 
   0   8  10        3.02       14.56      8.33 o 
  -8   9  10        2.62        7.83      2.02 o 
  -7   9  10        7.86       22.96      3.85 o 
  -6   9  10       76.22       62.92      8.53 o 
  -5   9  10        2.78       12.60      3.16 o 
  -4   9  10      327.33      334.01     16.53 o 
  -3   9  10       12.58       14.68      2.63 o 
  -2   9  10      100.78       85.57     10.81 o 
  -1   9  10       37.07       49.51      9.42 o 
   0   9  10        0.02        8.74     10.18 o 
  -7  10  10       86.96       93.21     10.77 o 
  -6  10  10        2.79        9.86      2.01 o 
  -5  10  10       13.34        9.57      3.29 o 
  -4  10  10       11.23        9.37      2.25 o 
  -3  10  10        6.10        9.64      1.70 o 
  -2  10  10       19.90       15.48      4.08 o 
  -1  10  10        4.38        9.03      3.57 o 
  -7  11  10        2.39        5.64      2.35 o 
  -6  11  10       15.53       11.47      2.51 o 
  -5  11  10        4.03       12.75      3.02 o 
  -4  11  10       52.45       46.79      7.07 o 
  -3  11  10       12.35       15.53      3.92 o 
  -2  11  10        0.00        6.60      1.86 o 
  -1  11  10      217.75      234.17     20.92 o 
  -6  12  10       94.55       79.30     11.98 o 
  -5  12  10        7.94       16.26      3.25 o 
  -4  12  10        2.31       11.43      2.24 o 
  -3  12  10      118.36       84.37      8.61 o 
  -2  12  10      186.24      190.90     18.24 o 
  -9   1  11       82.23       86.18     11.81 o 
  -8   1  11        4.61        7.89      2.67 o 
  -7   1  11        5.63       13.06      3.16 o 
  -6   1  11      226.84      234.47     42.88 o 
  -5   1  11      410.42      429.19     29.77 o 
  -4   1  11       27.20       16.26      2.40 o 
  -3   1  11        8.48        5.40     11.11 o 
  -2   1  11        0.08        3.95      4.93 o 
  -1   1  11        5.49       17.88      5.10 o 
   0   1  11        1.63        8.50      2.53 o 
  -9   2  11       80.16       80.53     21.43 o 
  -8   2  11       90.01       76.74      8.49 o 
  -7   2  11       26.75       24.39     10.15 o 
  -6   2  11       32.31       33.84      4.33 o 
  -5   2  11      110.34      112.49     10.17 o 
  -4   2  11      420.06      395.24     27.61 o 
  -3   2  11       37.01       49.33     14.87 o 
  -2   2  11       84.27      185.43    128.94 o 
  -1   2  11       40.61       27.39      5.83 o 
   0   2  11       23.07       24.38      9.57 o 
  -9   3  11       11.09       16.18      4.05 o 
  -8   3  11      130.04      132.09     20.46 o 
  -7   3  11       66.15       87.90     11.91 o 
  -6   3  11      333.04      352.55     34.74 o 
  -5   3  11        2.96       11.86      2.37 o 
  -4   3  11      182.84      162.65     17.96 o 
  -3   3  11      324.58      260.81     27.88 o 
  -2   3  11       50.62       59.68     17.37 o 
  -1   3  11       29.53       20.66      8.95 o 
   0   3  11        6.63       17.54      4.10 o 
  -8   4  11       48.46       48.74     12.43 o 
  -7   4  11        0.89       12.35      2.61 o 
  -6   4  11       53.70       53.64     11.00 o 
  -5   4  11       61.71       49.28      8.05 o 
  -4   4  11      182.09      183.88     18.35 o 
  -3   4  11       66.84       73.32     10.89 o 
  -2   4  11       13.49       15.16      3.59 o 
  -1   4  11      104.56      127.77     15.69 o 
   0   4  11       26.23       25.15      8.11 o 
  -8   5  11        0.13        7.03      4.20 o 
  -7   5  11        0.56       17.14      3.04 o 
  -6   5  11       84.72       67.25      6.58 o 
  -5   5  11        6.07       13.53      2.71 o 
  -4   5  11      301.73      294.06     22.01 o 
  -3   5  11      139.46      187.79     22.03 o 
  -2   5  11       53.76       84.34     10.97 o 
  -1   5  11       18.74       15.43      3.49 o 
  -8   6  11       15.84       15.52      2.76 o 
  -7   6  11       54.05       47.79      6.63 o 
  -6   6  11      140.96      133.46      9.17 o 
  -5   6  11       99.03       92.37      8.39 o 
  -4   6  11       73.18       76.02      9.47 o 
  -3   6  11       11.06       27.06      8.11 o 
  -2   6  11       54.58       55.65     12.49 o 
  -1   6  11        0.78       16.73      4.49 o 
  -8   7  11       83.25       77.91     12.19 o 
  -7   7  11       81.96       71.85     10.48 o 
  -6   7  11        0.14        9.73      2.16 o 
  -5   7  11       70.22       64.51      9.32 o 
  -4   7  11      340.04      332.87     19.24 o 
  -3   7  11       64.15       33.74     13.37 o 
  -2   7  11      303.61      309.59     35.30 o 
  -1   7  11       30.43       18.63      7.43 o 
  -7   8  11      133.19      122.44      7.50 o 
  -6   8  11        8.44       11.00      2.56 o 
  -5   8  11       32.11       17.49      3.67 o 
  -4   8  11      218.65      201.35     15.06 o 
  -3   8  11      487.04      457.79     75.04 o 
  -2   8  11        0.50        8.89      5.11 o 
  -6   9  11       31.98       29.68      5.18 o 
  -5   9  11      190.38      174.78     12.07 o 
  -4   9  11       67.21       51.71      7.33 o 
  -3   9  11       66.05       58.28     16.23 o 
  -2   9  11       36.44       42.42      9.79 o 
  -5  10  11      293.20      266.92     24.34 o 
  -4  10  11       76.98       79.60     10.80 o 
  -3  10  11       47.91      132.75     24.27 o 
  -8   0  12       53.28       51.15     17.02 o 
  -7   0  12       12.31       12.49      4.94 o 
  -6   0  12        8.55       19.45      6.75 o 
  -5   0  12       51.59       82.77     22.51 o 
  -4   0  12       54.55       50.39     13.53 o 
  -3   0  12        0.00       19.65      6.92 o 
  -2   0  12       61.84       54.45     18.65 o 
  -8   1  12       71.19       79.57     13.56 o 
  -7   1  12        1.91       12.87      7.89 o 
  -6   1  12       92.42       85.84      8.57 o 
  -5   1  12        4.19       10.11      3.26 o 
  -4   1  12        8.99       22.11     20.03 o 
  -3   1  12        2.51       18.43      4.70 o 
  -2   1  12       39.69       50.43     11.60 o 
  -7   2  12        0.27       11.60      2.84 o 
  -6   2  12        0.04       10.12      3.38 o 
  -5   2  12       31.15       31.71      7.66 o 
  -4   2  12        2.14       11.73      3.91 o 
  -3   2  12       34.81       55.13     22.88 o 
  -2   2  12       29.22       31.14     10.99 o 
  -7   3  12       94.59       81.63      7.87 o 
  -6   3  12        2.32       13.62      3.85 o 
  -5   3  12        0.71        8.81      2.54 o 
  -4   3  12      228.24      183.46     23.25 o 
  -3   3  12      419.34      386.13     46.48 o 
  -2   3  12       15.45       27.37      6.52 o 
  -7   4  12       20.20       28.55      5.00 o 
  -6   4  12       11.67       14.82      3.32 o 
  -5   4  12        8.76       12.82      4.37 o 
  -4   4  12      174.61      143.39     20.78 o 
  -3   4  12       24.79       18.86      7.14 o 
  -7   5  12       33.01       21.44      5.88 o 
  -6   5  12        9.55       13.92      2.54 o 
  -5   5  12       16.53       20.30      7.81 o 
  -4   5  12       12.15       14.38      6.29 o 
  -3   5  12        2.70       20.02      4.82 o 
  -6   6  12        4.83       13.68      2.46 o 
  -5   6  12      122.21      114.28     18.39 o 
  -4   6  12       86.01       77.62      9.72 o 
  -5   7  12      182.13      150.68     11.08 o 
                                                 
